# Supplementary material for: Proteomic exploration reveals a metabolic rerouting due to low oxygen during controlled germination of malting barley (Hordeum vulgare L.)
Source: Front Plant Sci. 2023 Dec 11;14:1305381. doi: 10.3389/fpls.2023.1305381 (PMC10771735; doi:10.3389/fpls.2023.1305381)
Supplement: Supplementary file 2 [file DataSheet_2.xlsx]

## Sheet: Supplementry Data S1
SUPPLEMENTARY DATA S1. Bioinformatic identification and annotation of quantitative data found in IGB1467 and Flinders at 0, 24, 48, and 72 HAI.
UniProt Accession	Protein	pFAM	BaRT ID	BaRT Annotation	Gene Ontology (GO)	Gene Ontology (biological process)	Gene Ontology (molecular function)	Gene Ontology (cellular component)	KEGG orthology	KEGG pathway
A0A023IN83	Putative ATPase protein	ArsA ATPase domain-containing protein	BART1_0-u37865	p-loop containing nucleoside triphosphate hydrolase superfamily protein	ATP binding [GO:0005524]; ATP hydrolysis activity [GO:0016887]	-	ATP binding [GO:0005524]; ATP hydrolysis activity [GO:0016887]	-	K01551	-
A0A060ILL2	Limit dextrinase inhibitor (Fragment)	Protease inhibitor I6 (cereal trypsin/alpha-amylase inhibitor) family	BART1_0-u59470	Trypsin inhibitor CMe	extracellular region [GO:0005576]; serine-type endopeptidase inhibitor activity [GO:0004867]	-	serine-type endopeptidase inhibitor activity [GO:0004867]	extracellular region [GO:0005576]	-	-
A0A067YHQ0	Dehydrin 9	Plant dehydrin family	BART1_0-u39697	Dehydrin	response to water [GO:0009415]	response to water [GO:0009415]	-	-	-	-
A0A067YI05	Pseudo-response regulator 7 (Fragment)	Pseudo-response regulator	BART1_0-u07987	Pseudo-response regulator	nucleus [GO:0005634]; cytokinin-activated signaling pathway [GO:0009736]	cytokinin-activated signaling pathway [GO:0009736]	-	nucleus [GO:0005634]	K12129	ko04712,map04712
A0A068F4L9	Chalcone isomerase [EC:5.5.1.6]	Chalcone isomerase family	BART1_0-u40484	Chalcone--flavonone isomerase	chalcone isomerase activity [GO:0045430]; flavonoid biosynthetic process [GO:0009813]	flavonoid biosynthetic process [GO:0009813]	chalcone isomerase activity [GO:0045430]	-	K01859	ko00941,ko01100,ko01110,map00941,map01100,map01110
A0A0A1IXM9	Ribulose bisphosphate carboxylase large chain	RuBisCO large chain family, Type I subfamily	-	-	chloroplast [GO:0009507]; magnesium ion binding [GO:0000287]; monooxygenase activity [GO:0004497]; ribulose-bisphosphate carboxylase activity [GO:0016984]; photorespiration [GO:0009853]; reductive pentose-phosphate cycle [GO:0019253]	photorespiration [GO:0009853]; reductive pentose-phosphate cycle [GO:0019253]	magnesium ion binding [GO:0000287]; monooxygenase activity [GO:0004497]; ribulose-bisphosphate carboxylase activity [GO:0016984]	chloroplast [GO:0009507]	K01601	ko00630,ko00710,ko01100,ko01120,ko01200,map00630,map00710,map01100,map01120,map01200
A0A0K0VKK1	Cold shock protein	Cold shock protein domain	BART1_0-u04292	CSD transcription factor	nucleic acid binding [GO:0003676]; zinc ion binding [GO:0008270]	-	nucleic acid binding [GO:0003676]; zinc ion binding [GO:0008270]	-	K03704	-
A0A0K0YH82	NAD(P)H dehydrogenase subunit H	Complex I 49 kDa subunit family	BART1_0-u60201	NAD(P)H dehydrogenase subunit H	mitochondrion [GO:0005739]; thylakoid [GO:0009579]; NAD binding [GO:0051287]; oxidoreductase activity, acting on NAD(P)H [GO:0016651]; quinone binding [GO:0048038]	-	NAD binding [GO:0051287]; oxidoreductase activity, acting on NAD(P)H [GO:0016651]; quinone binding [GO:0048038]	mitochondrion [GO:0005739]; thylakoid [GO:0009579]	K03935	ko00190,ko01100,ko04714,ko04723,ko04932,ko05010,ko05012,ko05016,map00190,map01100,map04714,map04723,map04932,map05010,map05012,map05016
A0A0N7IS25	Plasma membrane associated protein-4	AWPM-19-like family	-	-	integral component of membrane [GO:0016021]	-	-	integral component of membrane [GO:0016021]	-	-
A0A0P0J2I1	Plasma membrane associated protein-3	AWPM-19-like family	-	-	integral component of membrane [GO:0016021]	-	-	integral component of membrane [GO:0016021]	-	-
A0A0S2UWD0	Beta-expansin EXPB7	Expansin family, Expansin B subfamily	BART1_0-u24902	Triticum beta-expansin	extracellular region [GO:0005576]; anatomical structure morphogenesis [GO:0009653]; sexual reproduction [GO:0019953]	anatomical structure morphogenesis [GO:0009653]; sexual reproduction [GO:0019953]	-	extracellular region [GO:0005576]	K20628	-
A0A0U2GJ84	Reversibly glycosylated polypeptide / UDP-arabinopyranose mutaseB	RGP family	BART1_0-u22351	Reversibly glycosylated polypeptide/UDP-arabinopyranose mutase	cytosol [GO:0005829]; Golgi apparatus [GO:0005794]; UDP-arabinopyranose mutase activity [GO:0052691]; cell wall organization [GO:0071555]; plant-type cell wall biogenesis [GO:0009832]; UDP-L-arabinose metabolic process [GO:0033356]	cell wall organization [GO:0071555]; plant-type cell wall biogenesis [GO:0009832]; UDP-L-arabinose metabolic process [GO:0033356]	UDP-arabinopyranose mutase activity [GO:0052691]	cytosol [GO:0005829]; Golgi apparatus [GO:0005794]	K13379	ko00520,map00520
A0A0U2GJJ3	Reversibly glycosylated polypeptide / UDP-arabinopyranose mutase [EC:2.4.1.- 5.4.99.30]	RGP family	BART1_0-u28621	Reversibly glycosylated polypeptide / UDP-arabinopyranose mutase	cytosol [GO:0005829]; Golgi apparatus [GO:0005794]; UDP-arabinopyranose mutase activity [GO:0052691]; cell wall organization [GO:0071555]; plant-type cell wall biogenesis [GO:0009832]; UDP-L-arabinose metabolic process [GO:0033356]	cell wall organization [GO:0071555]; plant-type cell wall biogenesis [GO:0009832]; UDP-L-arabinose metabolic process [GO:0033356]	UDP-arabinopyranose mutase activity [GO:0052691]	cytosol [GO:0005829]; Golgi apparatus [GO:0005794]	K13379	ko00520,map00520
A0A0U2GJL1	Reversibly glycosylated polypeptide / UDP-arabinopyranose mutase [EC:2.4.1.- 5.4.99.30]	RGP family	BART1_0-u09493	UDP-arabinopyranose mutase 3	cytosol [GO:0005829]; Golgi apparatus [GO:0005794]; UDP-arabinopyranose mutase activity [GO:0052691]; cell wall organization [GO:0071555]; plant-type cell wall biogenesis [GO:0009832]; UDP-L-arabinose metabolic process [GO:0033356]	cell wall organization [GO:0071555]; plant-type cell wall biogenesis [GO:0009832]; UDP-L-arabinose metabolic process [GO:0033356]	UDP-arabinopyranose mutase activity [GO:0052691]	cytosol [GO:0005829]; Golgi apparatus [GO:0005794]	K13379	ko00520,map00520
A0A0U2GJM5	Reversibly glycosylated polypeptide / UDP-arabinopyranose mutaseB	RGP family	BART1_0-u15434	Reversibly glycosylated polypeptide / UDP-arabinopyranose mutase	cytosol [GO:0005829]; Golgi apparatus [GO:0005794]; intramolecular transferase activity [GO:0016866]; cell wall organization [GO:0071555]; plant-type cell wall biogenesis [GO:0009832]; UDP-L-arabinose metabolic process [GO:0033356]	cell wall organization [GO:0071555]; plant-type cell wall biogenesis [GO:0009832]; UDP-L-arabinose metabolic process [GO:0033356]	intramolecular transferase activity [GO:0016866]	cytosol [GO:0005829]; Golgi apparatus [GO:0005794]	K13379	ko00520,map00520
A0A0U2I2F3	Glutathione S-transferase, C-terminal domain	Glutathione S-transferase, N-terminal domain	BART1_0-u29754	Glutathione-S-transferase	glutathione transferase activity [GO:0004364]	-	glutathione transferase activity [GO:0004364]	-	K00799	ko00480,ko00980,ko00982,ko00983,ko01524,ko05200,ko05204,ko05225,ko05418,map00480,map00980,map00982,map00983,map01524,map05200,map05204,map05225,map05418
A0A0U2IAL9	Elongation factor 1-alpha	TRAFAC class translation factor GTPase superfamily, Classic translation factor GTPase family, EF-Tu/EF-1A subfamily	BART1_0-u29684	Elongation factor 1-alpha	GTP binding [GO:0005525]; GTPase activity [GO:0003924]; translation elongation factor activity [GO:0003746]	-	GTP binding [GO:0005525]; GTPase activity [GO:0003924]; translation elongation factor activity [GO:0003746]	-	K03231	ko03013,ko05134,map03013,map05134
A0A0U2IGV8	small subunit ribosomal protein S16e	Universal ribosomal protein uS9 family	BART1_0-u27696	Ribosomal protein S5 domain 2-type fold	ribonucleoprotein complex [GO:1990904]; ribosome [GO:0005840]; structural constituent of ribosome [GO:0003735]; translation [GO:0006412]	translation [GO:0006412]	structural constituent of ribosome [GO:0003735]	ribonucleoprotein complex [GO:1990904]; ribosome [GO:0005840]	K02960	ko03010,map03010
A0A0U2K644	Elongation factor 1-alpha	TRAFAC class translation factor GTPase superfamily, Classic translation factor GTPase family, EF-Tu/EF-1A subfamily	BART1_0-u29685	Elongation factor 1-alpha	GTP binding [GO:0005525]; GTPase activity [GO:0003924]; translation elongation factor activity [GO:0003746]	-	GTP binding [GO:0005525]; GTPase activity [GO:0003924]; translation elongation factor activity [GO:0003746]	-	K03231	ko03013,ko05134,map03013,map05134
A0A0U2KWW3	Malate dehydrogenase [EC:1.1.1.37]	LDH/MDH superfamily, MDH type 1 family	BART1_0-u54861	Lactate/malate dehydrogenase	L-malate dehydrogenase activity [GO:0030060]; tricarboxylic acid cycle [GO:0006099]	tricarboxylic acid cycle [GO:0006099]	L-malate dehydrogenase activity [GO:0030060]	-	K00026	ko00020,ko00270,ko00620,ko00630,ko00710,ko01100,ko01110,ko01120,ko01130,ko01200,map00020,map00270,map00620,map00630,map00710,map01100,map01110,map01120,map01130,map01200
A0A0U2L8B1	Elongation factor 1-gamma / glutathione S-transferase [EC:2.5.1.18]	Eukaryotic elongation factor 1 gamma	BART1_0-u54520	Eukaryotic elongation factor 1 gamma	glutathione transferase activity [GO:0004364]; translation elongation factor activity [GO:0003746]; response to chemical [GO:0042221]	response to chemical [GO:0042221]	glutathione transferase activity [GO:0004364]; translation elongation factor activity [GO:0003746]	-	K03233	ko05134,map05134
A0A0U2LC24	Pathogenesis-related protein Bet v I family	BetVI family	BART1_0-u33878	Major pollen allergen Bet v 1-L	nucleus [GO:0005634]; defense response [GO:0006952]	defense response [GO:0006952]	-	nucleus [GO:0005634]	-	-
A0A0U2LJC8	Nucleoside-diphosphate kinase [EC:2.7.4.6]	NDK family	BART1_0-u03692	Nucleoside diphosphate kinase	ATP binding [GO:0005524]; nucleoside diphosphate kinase activity [GO:0004550]; CTP biosynthetic process [GO:0006241]; GTP biosynthetic process [GO:0006183]; nucleoside diphosphate phosphorylation [GO:0006165]; UTP biosynthetic process [GO:0006228]	CTP biosynthetic process [GO:0006241]; GTP biosynthetic process [GO:0006183]; nucleoside diphosphate phosphorylation [GO:0006165]; UTP biosynthetic process [GO:0006228]	ATP binding [GO:0005524]; nucleoside diphosphate kinase activity [GO:0004550]	-	K00940	ko00230,ko00240,ko00983,ko01100,ko01110,ko01130,ko04016,map00230,map00240,map00983,map01100,map01110,map01130,map04016
A0A142I888	Superoxide dismutase, Cu-Zn family [EC:1.15.1.1]	Cu-Zn superoxide dismutase family	BART1_0-u08548	Superoxide dismutase [Cu-Zn]	metal ion binding [GO:0046872]; superoxide dismutase activity [GO:0004784]	superoxide metabolic process [GO:0006801]	metal ion binding [GO:0046872]; superoxide dismutase activity [GO:0004784]	-	K04565	ko04146,ko04213,ko05014,ko05016,ko05020,map04146,map04213,map05014,map05016,map05020
A0A161G0W4	Pseudouridine synthase and archaeosine transglycosylase (PUA) domain-containing protein	SUI1 domain-containing protein	BART1_0-u25651	Pseudouridine synthase and archaeosine transglycosylase (PUA) domain-containing protein	cytoplasm [GO:0005737]; RNA binding [GO:0003723]	-	RNA binding [GO:0003723]	cytoplasm [GO:0005737]	K07575	ko03010,map03010
A0A161G0Y0	Galactosylgalactosylxylosylprotein 3-beta-glucuronosyltransferase 3	Glycosyltransferase 43 family	BART1_0-u29679	Glycosyltransferases	Golgi membrane [GO:0000139]; galactosylgalactosylxylosylprotein 3-beta-glucuronosyltransferase activity [GO:0015018]; cell wall organization [GO:0071555]	cell wall organization [GO:0071555]	galactosylgalactosylxylosylprotein 3-beta-glucuronosyltransferase activity [GO:0015018]	Golgi membrane [GO:0000139]	K20869	-
A0A161G111	Thioredoxin domain-containing protein 5	Thioredoxin family	BART1_0-u29678	Thioredoxin domain-containing protein 5	isomerase activity [GO:0016853]	-	isomerase activity [GO:0016853]	-	K13984	ko04141,map04141
A0A191TDI3	ATP synthase subunit alpha	ATPase alpha/beta chains family	-	-	mitochondrion [GO:0005739]; proton-transporting ATP synthase complex, catalytic core F(1) [GO:0045261]; ATP binding [GO:0005524]; proton-transporting ATP synthase activity, rotational mechanism [GO:0046933]	-	ATP binding [GO:0005524]; proton-transporting ATP synthase activity, rotational mechanism [GO:0046933]	mitochondrion [GO:0005739]; proton-transporting ATP synthase complex, catalytic core F(1) [GO:0045261]	K02132	ko00190,ko01100,ko04714,ko05010,ko05012,ko05016,map00190,map01100,map04714,map05010,map05012,map05016
A0A191TDJ3	Cytochrome c oxidase subunit 2	Cytochrome c oxidase subunit 2 family	BART1_0-u60249	Ribosomal protein small subunit 2	integral component of membrane [GO:0016021]; mitochondrial inner membrane [GO:0005743]; respirasome [GO:0070469]; copper ion binding [GO:0005507]; cytochrome-c oxidase activity [GO:0004129]	-	copper ion binding [GO:0005507]; cytochrome-c oxidase activity [GO:0004129]	integral component of membrane [GO:0016021]; mitochondrial inner membrane [GO:0005743]; respirasome [GO:0070469]	K02261	ko00190,ko01100,ko04260,ko04714,ko04932,ko05010,ko05012,ko05016,map00190,map01100,map04260,map04714,map04932,map05010,map05012,map05016
A0A191TDJ4	Cytochrome b	Cytochrome b family	-	-	mitochondrial inner membrane [GO:0005743]; respiratory chain complex III [GO:0045275]; metal ion binding [GO:0046872]; ubiquinol-cytochrome-c reductase activity [GO:0008121]; respiratory electron transport chain [GO:0022904]	respiratory electron transport chain [GO:0022904]	metal ion binding [GO:0046872]; ubiquinol-cytochrome-c reductase activity [GO:0008121]	mitochondrial inner membrane [GO:0005743]; respiratory chain complex III [GO:0045275]	K00412	ko00190,ko01100,ko02020,ko04260,ko04714,ko04932,ko05010,ko05012,ko05016,map00190,map01100,map02020,map04260,map04714,map04932,map05010,map05012,map05016
A0A1C9ZNZ0	Mitochondrion NADH dehydrogenase subunit 9	Complex I 30 kDa subunit family	BART1_0-u01835	Mitochondrion NADH dehydrogenase subunit 9	mitochondrion [GO:0005739]; NADH dehydrogenase (ubiquinone) activity [GO:0008137]	-	NADH dehydrogenase (ubiquinone) activity [GO:0008137]	mitochondrion [GO:0005739]	K03936	ko00190,ko01100,ko04714,ko04723,ko04932,ko05010,ko05012,ko05016,map00190,map01100,map04714,map04723,map04932,map05010,map05012,map05016
A0A1C9ZQ60	NADH dehydrogenase subunit 2	Complex I subunit 5 family	BART1_0-u02561	NADH dehydrogenase subunit 2	integral component of membrane [GO:0016021]; mitochondrion [GO:0005739]; plastid [GO:0009536]; thylakoid [GO:0009579]; NADH dehydrogenase (ubiquinone) activity [GO:0008137]; ATP synthesis coupled electron transport [GO:0042773]	ATP synthesis coupled electron transport [GO:0042773]	NADH dehydrogenase (ubiquinone) activity [GO:0008137]	integral component of membrane [GO:0016021]; mitochondrion [GO:0005739]; plastid [GO:0009536]; thylakoid [GO:0009579]	K03879	ko00190,ko01100,ko04714,ko04723,ko05012,map00190,map01100,map04714,map04723,map05012
A0A1C9ZVY2	30S ribosomal protein S4, chloroplastic	Universal ribosomal protein uS4 family	-	-	mitochondrion [GO:0005739]; ribonucleoprotein complex [GO:1990904]; ribosome [GO:0005840]; RNA binding [GO:0003723]	-	RNA binding [GO:0003723]	mitochondrion [GO:0005739]; ribonucleoprotein complex [GO:1990904]; ribosome [GO:0005840]	K02986	ko03010,map03010
A0A1C9ZW47	NADH-ubiquinone oxidoreductase chain 5	Complex I subunit 5 family	BART1_0-u59980	NADH-ubiquinone oxidoreductase chain 5	integral component of membrane [GO:0016021]; mitochondrion [GO:0005739]; plastid [GO:0009536]; NADH dehydrogenase (ubiquinone) activity [GO:0008137]; ATP synthesis coupled electron transport [GO:0042773]	ATP synthesis coupled electron transport [GO:0042773]	NADH dehydrogenase (ubiquinone) activity [GO:0008137]	integral component of membrane [GO:0016021]; mitochondrion [GO:0005739]; plastid [GO:0009536]	K03883	ko00190,ko01100,ko04714,ko04723,ko05012,map00190,map01100,map04714,map04723,map05012
A0A1M4LV24	Acetolactate synthase I/II/III large subunit [EC:2.2.1.6]	TPP enzyme family	BART1_0-u46431	Acetolactate synthase	acetolactate synthase activity [GO:0003984]; flavin adenine dinucleotide binding [GO:0050660]; magnesium ion binding [GO:0000287]; thiamine pyrophosphate binding [GO:0030976]; isoleucine biosynthetic process [GO:0009097]; response to herbicide [GO:0009635]; valine biosynthetic process [GO:0009099]	isoleucine biosynthetic process [GO:0009097]; response to herbicide [GO:0009635]; valine biosynthetic process [GO:0009099]	acetolactate synthase activity [GO:0003984]; flavin adenine dinucleotide binding [GO:0050660]; magnesium ion binding [GO:0000287]; thiamine pyrophosphate binding [GO:0030976]	-	K01652	ko00290,ko00650,ko00660,ko00770,ko01100,ko01110,ko01130,ko01210,ko01230,map00290,map00650,map00660,map00770,map01100,map01110,map01130,map01210,map01230
A0A1Q1NP08	Polycomb complex protein BMI-1-B	-	BART1_0-u18143	Polycomb complex protein BMI-1-B	cytosol [GO:0005829]; nucleus [GO:0005634]; metal ion binding [GO:0046872]; cellular macromolecule metabolic process [GO:0044260]; positive regulation of catalase activity [GO:1902553]; primary metabolic process [GO:0044238]	cellular macromolecule metabolic process [GO:0044260]; positive regulation of catalase activity [GO:1902553]; primary metabolic process [GO:0044238]	metal ion binding [GO:0046872]	cytosol [GO:0005829]; nucleus [GO:0005634]	-	-
A0A218LNH3	ATP synthase subunit alpha, chloroplastic	ATPase alpha/beta chains family	BART1_0-u44872	Ribosomal protein S2 (Fragment)	chloroplast thylakoid membrane [GO:0009535]; proton-transporting ATP synthase complex, catalytic core F(1) [GO:0045261]; ATP binding [GO:0005524]; proton-transporting ATP synthase activity, rotational mechanism [GO:0046933]; proton-transporting ATPase activity, rotational mechanism [GO:0046961]	-	ATP binding [GO:0005524]; proton-transporting ATP synthase activity, rotational mechanism [GO:0046933]; proton-transporting ATPase activity, rotational mechanism [GO:0046961]	chloroplast thylakoid membrane [GO:0009535]; proton-transporting ATP synthase complex, catalytic core F(1) [GO:0045261]	K02111	ko00190,ko00195,ko01100,map00190,map00195,map01100
A0A218LNP1	50S ribosomal protein L14, chloroplastic	Universal ribosomal protein uL14 family	-	-	chloroplast [GO:0009507]; large ribosomal subunit [GO:0015934]; rRNA binding [GO:0019843]; structural constituent of ribosome [GO:0003735]; translation [GO:0006412]	translation [GO:0006412]	rRNA binding [GO:0019843]; structural constituent of ribosome [GO:0003735]	chloroplast [GO:0009507]; large ribosomal subunit [GO:0015934]	K02874	ko03010,map03010
A0A221C9D5	Calcium-dependent protein kinase	Calcineurin regulatory subunit family	BART1_0-u31527	Calcium-dependent protein kinase 6	cytosol [GO:0005829]; plasma membrane [GO:0005886]; ATP binding [GO:0005524]; calcium ion binding [GO:0005509]; protein kinase activity [GO:0004672]; protein phosphorylation [GO:0006468]; response to cold [GO:0009409]	protein phosphorylation [GO:0006468]; response to cold [GO:0009409]	ATP binding [GO:0005524]; calcium ion binding [GO:0005509]; protein kinase activity [GO:0004672]	cytosol [GO:0005829]; plasma membrane [GO:0005886]	K13412	ko04626,ko05145,map04626,map05145
A0A224MLP5	Delta-1-pyrroline-5-carboxylate synthetase [EC:2.7.2.11 1.2.1.41]	Gamma-glutamyl phosphate reductase family; Glutamate 5-kinase family	BART1_0-u04990	Delta-1-pyrroline-5-carboxylate synthase B	cytoplasm [GO:0005737]; ATP binding [GO:0005524]; glutamate 5-kinase activity [GO:0004349]; glutamate-5-semialdehyde dehydrogenase activity [GO:0004350]; L-proline biosynthetic process [GO:0055129]; phosphorylation [GO:0016310]	L-proline biosynthetic process [GO:0055129]; phosphorylation [GO:0016310]	ATP binding [GO:0005524]; glutamate 5-kinase activity [GO:0004349]; glutamate-5-semialdehyde dehydrogenase activity [GO:0004350]	cytoplasm [GO:0005737]	K12657	ko00330,ko01100,ko01110,ko01230,map00330,map01100,map01110,map01230
A0A287DTW3	Bowman-Birk type proteinase inhibitor	-	BART1_0-u04396	-	extracellular region [GO:0005576]; serine-type endopeptidase inhibitor activity [GO:0004867]	-	serine-type endopeptidase inhibitor activity [GO:0004867]	extracellular region [GO:0005576]	-	-
A0A287EA85	AAI domain-containing protein	Hydrophobic seed protein	-	-	-	-	-	-	-	-
A0A287EBT3	AAI domain-containing protein	-	BART1_0-u55992	-	-	-	-	-	-	-
A0A287EZQ9	Heat shock 70kDa protein 4	Heat shock protein 70 family	BART1_0-u01965	Heat shock protein 2	ATP binding [GO:0005524]; ATP-dependent protein folding chaperone [GO:0140662]	-	ATP binding [GO:0005524]; ATP-dependent protein folding chaperone [GO:0140662]	-	K09489	ko04530,ko04612,map04530,map04612
A0A287EZS0	FACT complex subunit SSRP1/POB3	SSRP1 family	BART1_0-u01978	FACT complex subunit SSRP1	FACT complex [GO:0035101]; DNA binding [GO:0003677]; histone binding [GO:0042393]; nucleosome binding [GO:0031491]; DNA repair [GO:0006281]; DNA replication [GO:0006260]	DNA repair [GO:0006281]; DNA replication [GO:0006260]	DNA binding [GO:0003677]; histone binding [GO:0042393]; nucleosome binding [GO:0031491]	FACT complex [GO:0035101]	K09272	-
A0A287F096	Malate dehydrogenase (decarboxylating) [EC:1.1.1.39]	Malic enzymes family	BART1_0-u01996	Malic enzyme	malate dehydrogenase (decarboxylating) (NAD+) activity [GO:0004471]; metal ion binding [GO:0046872]; NAD binding [GO:0051287]; malate metabolic process [GO:0006108]	malate metabolic process [GO:0006108]	malate dehydrogenase (decarboxylating) (NAD+) activity [GO:0004471]; metal ion binding [GO:0046872]; NAD binding [GO:0051287]	-	K00029	ko00620,ko00710,ko01100,ko01120,ko01200,map00620,map00710,map01100,map01120,map01200
A0A287F8M8	UDP-glucose:glycoprotein glucosyltransferase [EC:2.4.1.-]	Glycosyltransferase 8 family	BART1_0-u02743	UDP-glucose:glycoprotein glucosyltransferase	endoplasmic reticulum [GO:0005783]; endoplasmic reticulum lumen [GO:0005788]; UDP-glucose:glycoprotein glucosyltransferase activity [GO:0003980]; unfolded protein binding [GO:0051082]; ER-associated misfolded protein catabolic process [GO:0071712]; protein N-linked glycosylation via asparagine [GO:0018279]	ER-associated misfolded protein catabolic process [GO:0071712]; protein N-linked glycosylation via asparagine [GO:0018279]	UDP-glucose:glycoprotein glucosyltransferase activity [GO:0003980]; unfolded protein binding [GO:0051082]	endoplasmic reticulum [GO:0005783]; endoplasmic reticulum lumen [GO:0005788]	K11718	ko04141,map04141
A0A287F8R5	Phosphoribosylformylglycinamidine synthase [EC:6.3.5.3]	FGAMS family	BART1_0-u02716	probable phosphoribosylformylglycinamidine synthase, chloroplastic/mitochondrial	ATP binding [GO:0005524]; metal ion binding [GO:0046872]; phosphoribosylformylglycinamidine synthase activity [GO:0004642]; 'de novo' IMP biosynthetic process [GO:0006189]; glutamine metabolic process [GO:0006541]	'de novo' IMP biosynthetic process [GO:0006189]; glutamine metabolic process [GO:0006541]	ATP binding [GO:0005524]; metal ion binding [GO:0046872]; phosphoribosylformylglycinamidine synthase activity [GO:0004642]	-	K01952	ko00230,ko01100,ko01110,ko01130,map00230,map01100,map01110,map01130
A0A287FFP0	Methionyl aminopeptidase [EC:3.4.11.18]	Peptidase M24A family, Methionine aminopeptidase type 1 subfamily	BART1_0-u03180	Methionine aminopeptidase	cytoplasm [GO:0005737]; metal ion binding [GO:0046872]; metalloaminopeptidase activity [GO:0070006]; protein initiator methionine removal [GO:0070084]; proteolysis [GO:0006508]	protein initiator methionine removal [GO:0070084]; proteolysis [GO:0006508]	metal ion binding [GO:0046872]; metalloaminopeptidase activity [GO:0070006]	cytoplasm [GO:0005737]	K01265	-
A0A287FHY3	enoyl-CoA hydratase [EC:4.2.1.17]	3-hydroxyisobutyryl-CoA hydrolase, mitochondrial	BART1_0-u03333	Beta-hydroxyisobutyryl-CoA hydrolase 1	3-hydroxyisobutyryl-CoA hydrolase activity [GO:0003860]; valine catabolic process [GO:0006574]	valine catabolic process [GO:0006574]	3-hydroxyisobutyryl-CoA hydrolase activity [GO:0003860]	-	K05605	ko00280,ko00410,ko00640,ko01100,ko01200,map00280,map00410,map00640,map01100,map01200
A0A287FI70	Mitochondrial carnitine-acylcarnitine carrier-like protein	Mitochondrial carrier (TC 2.A.29) family	BART1_0-u03350	Solute carrier family 25 (Mitochondrial carnitine/acylcarnitine transporter), member 20/29	integral component of membrane [GO:0016021]	-	-	integral component of membrane [GO:0016021]	K15109	ko04714,map04714
A0A287FZ34	Guanosine nucleotide diphosphate dissociation inhibitor	Rab GDI family	BART1_0-u04318	Guanosine nucleotide diphosphate dissociation inhibitor	Rab GDP-dissociation inhibitor activity [GO:0005093]; protein transport [GO:0015031]; small GTPase mediated signal transduction [GO:0007264]	protein transport [GO:0015031]; small GTPase mediated signal transduction [GO:0007264]	Rab GDP-dissociation inhibitor activity [GO:0005093]	-	K17255	-
A0A287G8M3	Fructose-1,6-bisphosphatase I [EC:3.1.3.11]	FBPase class 1 family	BART1_0-u05111	Fructose-16-bisphosphatase cytosolic	fructose 1,6-bisphosphate 1-phosphatase activity [GO:0042132]; metal ion binding [GO:0046872]; carbohydrate metabolic process [GO:0005975]	carbohydrate metabolic process [GO:0005975]	fructose 1,6-bisphosphate 1-phosphatase activity [GO:0042132]; metal ion binding [GO:0046872]	-	K03841	ko00010,ko00030,ko00051,ko00680,ko00710,ko01100,ko01110,ko01120,ko01130,ko01200,ko04152,ko04910,map00010,map00030,map00051,map00680,map00710,map01100,map01110,map01120,map01130,map01200,map04152,map04910
A0A287GAZ3	Trehalose 6-phosphate synthase/phosphatase [EC:2.4.1.15 3.1.3.12]	Glycosyltransferase 20 family	BART1_0-u05246	Alpha,alpha-trehalose-phosphate synthase	alpha,alpha-trehalose-phosphate synthase (UDP-forming) activity [GO:0003825]; trehalose-phosphatase activity [GO:0004805]; trehalose biosynthetic process [GO:0005992]; trehalose metabolism in response to stress [GO:0070413]	trehalose biosynthetic process [GO:0005992]; trehalose metabolism in response to stress [GO:0070413]	alpha,alpha-trehalose-phosphate synthase (UDP-forming) activity [GO:0003825]; trehalose-phosphatase activity [GO:0004805]	-	K16055	ko00500,ko01100,map00500,map01100
A0A287GME4	Urease accessory protein	SIMIBI class G3E GTPase family, UreG subfamily	BART1_0-u06150	CobW domain-containing protein	GTPase activity [GO:0003924]; nickel cation binding [GO:0016151]; nucleotide binding [GO:0000166]; nitrogen compound metabolic process [GO:0006807]; positive regulation of urease activity [GO:1905182]	nitrogen compound metabolic process [GO:0006807]; positive regulation of urease activity [GO:1905182]	GTPase activity [GO:0003924]; nickel cation binding [GO:0016151]; nucleotide binding [GO:0000166]	-	K03189	-
A0A287GQ58	Glycerol-3-phosphate acyltransferase	-	BART1_0-u06382	Glycerol-3-phosphate acyltransferase	-	-	-	-	K00629	-
A0A287GWL8	Laccase [EC:1.10.3.2]	Multicopper oxidase family	BART1_0-u06932	-	apoplast [GO:0048046]; copper ion binding [GO:0005507]; hydroquinone:oxygen oxidoreductase activity [GO:0052716]; lignin catabolic process [GO:0046274]	lignin catabolic process [GO:0046274]	copper ion binding [GO:0005507]; hydroquinone:oxygen oxidoreductase activity [GO:0052716]	apoplast [GO:0048046]	K05909	-
A0A287GYL8	Glyoxylate/hydroxypyruvate reductase [EC:1.1.1.79 1.1.1.81]	D-isomer specific 2-hydroxyacid dehydrogenase family	BART1_0-u07176	Oxidoreductase family protein	cytosol [GO:0005829]; glyoxylate reductase (NADP+) activity [GO:0030267]; hydroxypyruvate reductase activity [GO:0016618]; NAD binding [GO:0051287]; photorespiration [GO:0009853]	photorespiration [GO:0009853]	glyoxylate reductase (NADP+) activity [GO:0030267]; hydroxypyruvate reductase activity [GO:0016618]; NAD binding [GO:0051287]	cytosol [GO:0005829]	K15919	ko00260,ko00630,ko01100,ko01110,ko01130,ko01200,map00260,map00630,map01100,map01110,map01130,map01200
A0A287H207	kinase [EC:2.7.1.-]	Protein kinase superfamily, Ser/Thr protein kinase family	BART1_0-u07653	Leucine-rich repeat protein kinase family protein	integral component of membrane [GO:0016021]; ATP binding [GO:0005524]; protein kinase activity [GO:0004672]; protein phosphorylation [GO:0006468]	protein phosphorylation [GO:0006468]	ATP binding [GO:0005524]; protein kinase activity [GO:0004672]	integral component of membrane [GO:0016021]	K00924	-
A0A287H6D6	Protein of unknown function (DUF1618)	DUF1618	BART1_0-u08164	-	-	-	-	-	-	-
A0A287HPN8	Proteasome subunit alpha type	Peptidase T1A family	BART1_0-u21939	Proteasome endopeptidase complex	cytoplasm [GO:0005737]; nucleus [GO:0005634]; proteasome core complex, alpha-subunit complex [GO:0019773]; ubiquitin-dependent protein catabolic process [GO:0006511]	ubiquitin-dependent protein catabolic process [GO:0006511]	-	cytoplasm [GO:0005737]; nucleus [GO:0005634]; proteasome core complex, alpha-subunit complex [GO:0019773]	K02726	ko03050,map03050
A0A287ILG2	Aldose 1-epimerase [EC:5.1.3.3]	Aldose epimerase family	BART1_0-u12768	Aldose 1-epimerase	aldose 1-epimerase activity [GO:0004034]; carbohydrate binding [GO:0030246]; galactose catabolic process via UDP-galactose [GO:0033499]; glucose metabolic process [GO:0006006]	galactose catabolic process via UDP-galactose [GO:0033499]; glucose metabolic process [GO:0006006]	aldose 1-epimerase activity [GO:0004034]; carbohydrate binding [GO:0030246]	-	K01785	ko00010,ko00052,ko01100,ko01110,ko01120,ko01130,map00010,map00052,map01100,map01110,map01120,map01130
A0A287IVR5	Endoplasmic reticulum metallopeptidase	Endoplasmic reticulum metallopeptidase	BART1_0-u13532	ATP binding protein, putative	metalloexopeptidase activity [GO:0008235]; proteolysis [GO:0006508]	proteolysis [GO:0006508]	metalloexopeptidase activity [GO:0008235]	-	-	-
A0A287J334	Acetylglutamate kinase [EC:2.7.2.8]	Gamma-glutamyl phosphate reductase family; Glutamate 5-kinase family	BART1_0-u14237	-	cytoplasm [GO:0005737]; acetylglutamate kinase activity [GO:0003991]; ATP binding [GO:0005524]; arginine biosynthetic process [GO:0006526]; phosphorylation [GO:0016310]	arginine biosynthetic process [GO:0006526]; phosphorylation [GO:0016310]	acetylglutamate kinase activity [GO:0003991]; ATP binding [GO:0005524]	cytoplasm [GO:0005737]	K00930	ko00220,ko01100,ko01110,ko01130,ko01210,ko01230,map00220,map01100,map01110,map01130,map01210,map01230
A0A287J912	ATP-binding cassette, subfamily C (CFTR/MRP), member 1 [EC:7.6.2.3]	ABC transporter superfamily, ABCC family, Conjugate transporter (TC 3.A.1.208) subfamily	BART1_0-u14800	Mgatp-energized glutathione s-conjugate pump, putative	integral component of membrane [GO:0016021]; membrane [GO:0016020]; ABC-type transporter activity [GO:0140359]; ATP binding [GO:0005524]; ATPase-coupled transmembrane transporter activity [GO:0042626]; transmembrane transport [GO:0055085]	transmembrane transport [GO:0055085]	ABC-type transporter activity [GO:0140359]; ATP binding [GO:0005524]; ATPase-coupled transmembrane transporter activity [GO:0042626]	integral component of membrane [GO:0016021]; membrane [GO:0016020]	K05665	ko01523,ko01524,ko02010,ko04071,ko04976,ko04977,ko05206,map01523,map01524,map02010,map04071,map04976,map04977,map05206
A0A287JEP8	E3 ubiquitin-protein ligase HERC2	Regulator of chromosome condensation (RCC1) repeat	BART1_0-u15321	E3 ubiquitin-protein ligase HERC2	DNA binding [GO:0003677]	-	DNA binding [GO:0003677]	-	K10614	-
A0A287JZA2	lipolytic acyl hydrolase (LAH)	Bowman-Birk serine protease inhibitor family	BART1_0-u17266	BOWMAN BIRK domain-containing protein	extracellular region [GO:0005576]; serine-type endopeptidase inhibitor activity [GO:0004867]	-	serine-type endopeptidase inhibitor activity [GO:0004867]	extracellular region [GO:0005576]	-	-
A0A287JZL7	Ubiquitin-conjugating enzyme E2 H [EC:2.3.2.23]	Ubiquitin-conjugating enzyme family	BART1_0-u17361	probable ubiquitin-conjugating enzyme E2 23 isoform X4	-	-	-	-	K10581	ko04120,map04120
A0A287KGG0	ATP-dependent RNA helicase DDX5/DBP2 [EC:3.6.4.13]	DEAD box helicase family	BART1_0-u19084	DEAD-box ATP-dependent RNA helicase 14	ATP binding [GO:0005524]; hydrolase activity [GO:0016787]; nucleic acid binding [GO:0003676]; RNA helicase activity [GO:0003724]	-	ATP binding [GO:0005524]; hydrolase activity [GO:0016787]; nucleic acid binding [GO:0003676]; RNA helicase activity [GO:0003724]	-	K12823	ko03040,ko05202,ko05205,map03040,map05202,map05205
A0A287KP21	Leucyl-tRNA synthetase [EC:6.1.1.4]	Class-I aminoacyl-tRNA synthetase family	BART1_0-u19506	Leucine--tRNA ligase cytoplasmic	aminoacyl-tRNA editing activity [GO:0002161]; ATP binding [GO:0005524]; leucine-tRNA ligase activity [GO:0004823]; leucyl-tRNA aminoacylation [GO:0006429]; post-embryonic development [GO:0009791]; reproductive structure development [GO:0048608]	leucyl-tRNA aminoacylation [GO:0006429]; post-embryonic development [GO:0009791]; reproductive structure development [GO:0048608]	aminoacyl-tRNA editing activity [GO:0002161]; ATP binding [GO:0005524]; leucine-tRNA ligase activity [GO:0004823]	-	K01869	ko00970,map00970
A0A287KQT4	Importin subunit alphaB	Importin alpha family	BART1_0-u19661	Importin subunit alpha	cytoplasm [GO:0005737]; nuclear import signal receptor activity [GO:0061608]; protein import into nucleus [GO:0006606]	protein import into nucleus [GO:0006606]	nuclear import signal receptor activity [GO:0061608]	cytoplasm [GO:0005737]	K15042	-
A0A287KRQ9	Dihydrodiol dehydrogenase/ D-xylose 1-dehydrogenase	Dihydrodiol dehydrogenase/ D-xylose 1-dehydrogenase	BART1_0-u19762	Glycosyltransferase	nucleotide binding [GO:0000166]	-	nucleotide binding [GO:0000166]	-	K00078	-
A0A287KUB8	Exportin-7	Exportin family	BART1_0-u20114	0	nucleus [GO:0005634]; nuclear export signal receptor activity [GO:0005049]; small GTPase binding [GO:0031267]; intracellular protein transport [GO:0006886]	intracellular protein transport [GO:0006886]	nuclear export signal receptor activity [GO:0005049]; small GTPase binding [GO:0031267]	nucleus [GO:0005634]	K18460	-
A0A287KUR3	ATP citrate (pro-S)-lyase [EC:2.3.3.8] / large subunit ribosomal protein L30	Citrate synthase family	BART1_0-u20037	ATP citrate synthase	cytosol [GO:0005829]; ATP citrate synthase activity [GO:0003878]; nucleotide binding [GO:0000166]; acetyl-CoA biosynthetic process [GO:0006085]; fatty acid biosynthetic process [GO:0006633]	acetyl-CoA biosynthetic process [GO:0006085]; fatty acid biosynthetic process [GO:0006633]	ATP citrate synthase activity [GO:0003878]; nucleotide binding [GO:0000166]	cytosol [GO:0005829]	K01648	ko00020,ko00720,ko01100,ko01110,ko01120,ko01130,map00020,map00720,map01100,map01110,map01120,map01130
A0A287KXN1	3-dehydroquinate dehydratase / shikimate dehydrogenase [EC:4.2.1.10 1.1.1.25]	Bifunctional 3-dehydroquinate dehydratase/shikimate dehydrogenase, chloroplastic	BART1_0-u20331	Bifunctional 3-dehydroquinate dehydratase/shikimate dehydrogenase, chloroplastic	3-dehydroquinate dehydratase activity [GO:0003855]; NADP binding [GO:0050661]; shikimate 3-dehydrogenase (NADP+) activity [GO:0004764]; aromatic amino acid family biosynthetic process [GO:0009073]; cellular amino acid biosynthetic process [GO:0008652]; shikimate metabolic process [GO:0019632]	aromatic amino acid family biosynthetic process [GO:0009073]; cellular amino acid biosynthetic process [GO:0008652]; shikimate metabolic process [GO:0019632]	3-dehydroquinate dehydratase activity [GO:0003855]; NADP binding [GO:0050661]; shikimate 3-dehydrogenase (NADP+) activity [GO:0004764]	-	K13832	ko00400,ko01100,ko01110,ko01130,ko01230,map00400,map01100,map01110,map01130,map01230
A0A287KZI2	Ubiquitin carboxyl-terminal hydrolase 14 [EC:3.4.19.12]	Peptidase C19 family	BART1_0-u20564	Ubiquitin carboxyl-terminal hydrolase	cysteine-type deubiquitinase activity [GO:0004843]; proteasome-mediated ubiquitin-dependent protein catabolic process [GO:0043161]; protein deubiquitination [GO:0016579]	proteasome-mediated ubiquitin-dependent protein catabolic process [GO:0043161]; protein deubiquitination [GO:0016579]	cysteine-type deubiquitinase activity [GO:0004843]	-	K11843	-
A0A287KZV7	Developmentally-regulated GTP-binding protein [EC:3.6.5.-]	C-terminal region of MMR_HSR1 domain	BART1_0-u20589	Developmentally-regulated G-protein 2 (Fragment)	GTP binding [GO:0005525]; GTPase activity [GO:0003924]	-	GTP binding [GO:0005525]; GTPase activity [GO:0003924]	-	K06944	-
A0A287L3J7	N-alpha-acetyltransferase 16, NatA auxiliary subunit	N-alpha-acetyltransferase 16, NatA auxiliary subunit	BART1_0-u20935	Peptide alpha-N-acetyltransferase	cytoplasm [GO:0005737]; N-terminal peptidyl-methionine acetylation [GO:0017196]	N-terminal peptidyl-methionine acetylation [GO:0017196]	-	cytoplasm [GO:0005737]	K20792	-
A0A287L8A3	NAB domain-containing protein	-	BART1_0-u21256	-	-	-	-	-	K20283	-
A0A287LRC4	Insulysin [EC:3.4.24.56]	Peptidase M16 family	BART1_0-u22554	Insulin-degrading enzyme	metal ion binding [GO:0046872]; metalloendopeptidase activity [GO:0004222]; proteolysis [GO:0006508]	proteolysis [GO:0006508]	metal ion binding [GO:0046872]; metalloendopeptidase activity [GO:0004222]	-	K01408	ko05010,map05010
A0A287LWH7	Ubiquitin-conjugating enzyme E2 H [EC:2.3.2.23]	Ubiquitin-conjugating enzyme family	BART1_0-u22906	Ubiquitin conjugating enzyme	ATP binding [GO:0005524]; transferase activity [GO:0016740]	-	ATP binding [GO:0005524]; transferase activity [GO:0016740]	-	K06689	ko04013,ko04120,ko04141,ko04624,map04013,map04120,map04141,map04624
A0A287ME54	Ubiquitin-conjugating enzyme (huntingtin interacting protein 2) [EC:2.3.2.23]	Ubiquitin-conjugating enzyme family	BART1_0-u24156	Ubiquitin-fold modifier-conjugating enzyme	nucleus [GO:0005634]; ATP binding [GO:0005524]; ubiquitin conjugating enzyme activity [GO:0061631]; proteasome-mediated ubiquitin-dependent protein catabolic process [GO:0043161]; protein polyubiquitination [GO:0000209]	proteasome-mediated ubiquitin-dependent protein catabolic process [GO:0043161]; protein polyubiquitination [GO:0000209]	ATP binding [GO:0005524]; ubiquitin conjugating enzyme activity [GO:0061631]	nucleus [GO:0005634]	K04649	ko04120,map04120
A0A287MFX0	2-hydroxyacyl-CoA lyase [EC:4.1.2.63]	TPP enzyme family	BART1_0-u24256	2-hydroxyphytanoyl-CoA lyase	peroxisome [GO:0005777]; lyase activity [GO:0016829]; magnesium ion binding [GO:0000287]; thiamine pyrophosphate binding [GO:0030976]; fatty acid alpha-oxidation [GO:0001561]	fatty acid alpha-oxidation [GO:0001561]	lyase activity [GO:0016829]; magnesium ion binding [GO:0000287]; thiamine pyrophosphate binding [GO:0030976]	peroxisome [GO:0005777]	K12261	ko04146,map04146
A0A287MHI9	Hydroxyethylthiazole kinase [EC:2.7.1.50]	Hydroxyethylthiazole kinase	BART1_0-u24488	Hydroxyethylthiazole kinase	ATP binding [GO:0005524]; hydroxyethylthiazole kinase activity [GO:0004417]; metal ion binding [GO:0046872]; thiamine salvage [GO:0036172]	thiamine salvage [GO:0036172]	ATP binding [GO:0005524]; hydroxyethylthiazole kinase activity [GO:0004417]; metal ion binding [GO:0046872]	-	K00878	ko00730,ko01100,map00730,map01100
A0A287MLU2	Villin headpiece domain	Villin/gelsolin family	BART1_0-u25234	Villin-2	cytoskeleton [GO:0005856]; actin filament binding [GO:0051015]; actin filament bundle assembly [GO:0051017]; actin filament capping [GO:0051693]; actin filament severing [GO:0051014]	actin filament bundle assembly [GO:0051017]; actin filament capping [GO:0051693]; actin filament severing [GO:0051014]	actin filament binding [GO:0051015]	cytoskeleton [GO:0005856]	K05761	ko04666,ko04810,ko05203,map04666,map04810,map05203
A0A287MPL4	Splicing factor 3A subunit 1	Pre-mRNA splicing factor PRP21 like protein	BART1_0-u25380	Swap (Suppressor-of-White-APricot)/surp domain-containing protein	spliceosomal complex [GO:0005681]; RNA binding [GO:0003723]; mRNA cis splicing, via spliceosome [GO:0045292]	mRNA cis splicing, via spliceosome [GO:0045292]	RNA binding [GO:0003723]	spliceosomal complex [GO:0005681]	K12825	ko03040,map03040
A0A287NB21	ER membrane protein complex subunit 10	-	BART1_0-u27127	Er membrane protein complex subunit 10-like protein	-	-	-	-	K23570	-
A0A287NQU3	Peptidyl-prolyl cis-trans isomerase	Cyclophilin-type PPIase family	BART1_0-u28262	Cyclophilin-type peptidyl-prolyl cis-trans isomerase	peptidyl-prolyl cis-trans isomerase activity [GO:0003755]; protein peptidyl-prolyl isomerization [GO:0000413]	protein peptidyl-prolyl isomerization [GO:0000413]	peptidyl-prolyl cis-trans isomerase activity [GO:0003755]	-	-	-
A0A287NZS5	Vacuolar-sorting receptor 1	VSR (BP-80) family	BART1_0-u29245	Vacuolar-sorting receptor 1	Golgi apparatus [GO:0005794]; integral component of membrane [GO:0016021]; calcium ion binding [GO:0005509]	-	calcium ion binding [GO:0005509]	Golgi apparatus [GO:0005794]; integral component of membrane [GO:0016021]	-	-
A0A287P008	Putative serine/threonine/dual specificity protein kinase, catalytic domain-containing protein	NADH-ubiquinone oxidoreductase subunit 8	BART1_0-u29262	Putative serine/threonine/dual specificity protein kinase, catalytic domain-containing protein	plasma membrane [GO:0005886]; ATP binding [GO:0005524]; protein kinase activity [GO:0004672]; transmembrane receptor protein tyrosine kinase activity [GO:0004714]; protein autophosphorylation [GO:0046777]	protein autophosphorylation [GO:0046777]	ATP binding [GO:0005524]; protein kinase activity [GO:0004672]; transmembrane receptor protein tyrosine kinase activity [GO:0004714]	plasma membrane [GO:0005886]	-	-
A0A287PBT6	Guanine-nucleotide-exchange protein	Guanine-nucleotide-exchange protein	BART1_0-u30127	Guanine-nucleotide-exchange protein	cytosol [GO:0005829]; membrane [GO:0016020]; trans-Golgi network [GO:0005802]; guanyl-nucleotide exchange factor activity [GO:0005085]; protein transport [GO:0015031]; regulation of ARF protein signal transduction [GO:0032012]	protein transport [GO:0015031]; regulation of ARF protein signal transduction [GO:0032012]	guanyl-nucleotide exchange factor activity [GO:0005085]	cytosol [GO:0005829]; membrane [GO:0016020]; trans-Golgi network [GO:0005802]	K18442	ko04144,map04144
A0A287PS01	Phosphoinositide phosphatase SAC2	SacI homology domain	BART1_0-u31129	Phosphoinositide phosphatase SAC2	intracellular membrane-bounded organelle [GO:0043231]; vacuolar membrane [GO:0005774]; phosphatidylinositol-3,5-bisphosphate 5-phosphatase activity [GO:0043813]; phosphatidylinositol dephosphorylation [GO:0046856]	phosphatidylinositol dephosphorylation [GO:0046856]	phosphatidylinositol-3,5-bisphosphate 5-phosphatase activity [GO:0043813]	intracellular membrane-bounded organelle [GO:0043231]; vacuolar membrane [GO:0005774]	K22913	-
A0A287PU65	Methyltransferase	Class I-like SAM-binding methyltransferase superfamily, Erg6/SMT family	BART1_0-u31380	Methyltransferase	methyltransferase activity [GO:0008168]; methylation [GO:0032259]; steroid biosynthetic process [GO:0006694]	methylation [GO:0032259]; steroid biosynthetic process [GO:0006694]	methyltransferase activity [GO:0008168]	-	K08242	ko00100,ko01110,map00100,map01110
A0A287Q147	Expansin-B4	Expansin family, Expansin B subfamily	BART1_0-u31934	Triticum beta-expansin	extracellular region [GO:0005576]; anatomical structure morphogenesis [GO:0009653]; sexual reproduction [GO:0019953]	anatomical structure morphogenesis [GO:0009653]; sexual reproduction [GO:0019953]	-	extracellular region [GO:0005576]	K20628	-
A0A287Q7U2	HORVV Ras-related protein RABF2b	Ras family	BART1_0-u32401	Putative small GTPase superfamily, P-loop containing nucleoside triphosphate hydrolase	endocytic vesicle [GO:0030139]; endosome [GO:0005768]; Golgi membrane [GO:0000139]; plasma membrane [GO:0005886]; protein storage vacuole membrane [GO:0032586]; GTP binding [GO:0005525]; GTPase activity [GO:0003924]; endomembrane system organization [GO:0010256]; intracellular protein transport [GO:0006886]; mRNA transport [GO:0051028]	endomembrane system organization [GO:0010256]; intracellular protein transport [GO:0006886]; mRNA transport [GO:0051028]	GTP binding [GO:0005525]; GTPase activity [GO:0003924]	endocytic vesicle [GO:0030139]; endosome [GO:0005768]; Golgi membrane [GO:0000139]; plasma membrane [GO:0005886]; protein storage vacuole membrane [GO:0032586]	K07889	ko04014,ko04144,ko04145,ko04962,ko05014,ko05146,ko05152,map04014,map04144,map04145,map04962,map05014,map05146,map05152
A0A287QE55	Small glutamine-rich tetratricopeptide repeat-containing protein beta	TPR repeat	BART1_0-u33147	Small glutamine-rich tetratricopeptide repeat-containing protein beta	Hsp70 protein binding [GO:0030544]; Hsp90 protein binding [GO:0051879]; protein folding [GO:0006457]	protein folding [GO:0006457]	Hsp70 protein binding [GO:0030544]; Hsp90 protein binding [GO:0051879]	-	-	-
A0A287QL44	RNA recognition motif domain	RNA recognition motif. (a.k.a. RRM, RBD, or RNP domain)	BART1_0-u33728	RNA recognition motif domain	RNA binding [GO:0003723]	-	RNA binding [GO:0003723]	-	K12900	ko03040,map03040
A0A287QNA1	Pathogenesis-related protein Bet v I family	BetVI family	BART1_0-u33877	Major pollen allergen Bet v 1-L	cytoplasm [GO:0005737]; nucleus [GO:0005634]; abscisic acid binding [GO:0010427]; protein phosphatase inhibitor activity [GO:0004864]; signaling receptor activity [GO:0038023]; abscisic acid-activated signaling pathway [GO:0009738]; defense response [GO:0006952]; regulation of protein serine/threonine phosphatase activity [GO:0080163]	abscisic acid-activated signaling pathway [GO:0009738]; defense response [GO:0006952]; regulation of protein serine/threonine phosphatase activity [GO:0080163]	abscisic acid binding [GO:0010427]; protein phosphatase inhibitor activity [GO:0004864]; signaling receptor activity [GO:0038023]	cytoplasm [GO:0005737]; nucleus [GO:0005634]	-	-
A0A287QST2	AAA-ATPase ASD mitochondrial	AAA ATPase family	BART1_0-u34286	Katanin p60 ATPase-containing subunit A1	nucleus [GO:0005634]; ATP binding [GO:0005524]; ATP hydrolysis activity [GO:0016887]; negative regulation of reciprocal meiotic recombination [GO:0045128]	negative regulation of reciprocal meiotic recombination [GO:0045128]	ATP binding [GO:0005524]; ATP hydrolysis activity [GO:0016887]	nucleus [GO:0005634]	K22766	-
A0A287QXJ4	Long-chain acyl-CoA synthetase [EC:6.2.1.3]	ATP-dependent AMP-binding enzyme family	BART1_0-u34991	Long chain acyl-CoA synthetase 6 peroxisomal	4-coumarate-CoA ligase activity [GO:0016207]; ATP binding [GO:0005524]; long-chain fatty acid-CoA ligase activity [GO:0004467]; trans-cinnamate-CoA ligase activity [GO:0106290]; phenylpropanoid metabolic process [GO:0009698]	phenylpropanoid metabolic process [GO:0009698]	4-coumarate-CoA ligase activity [GO:0016207]; ATP binding [GO:0005524]; long-chain fatty acid-CoA ligase activity [GO:0004467]; trans-cinnamate-CoA ligase activity [GO:0106290]	-	K01897	ko00061,ko00071,ko01100,ko01212,ko02024,ko03320,ko04146,ko04216,ko04714,ko04920,map00061,map00071,map01100,map01212,map02024,map03320,map04146,map04216,map04714,map04920
A0A287R7V7	Long-chain-fatty-acid--CoA ligase 4	ATP-dependent AMP-binding enzyme family	BART1_0-u35769	Long-chain-fatty-acid--CoA ligase 4	4-coumarate-CoA ligase activity [GO:0016207]; long-chain fatty acid-CoA ligase activity [GO:0004467]; trans-cinnamate-CoA ligase activity [GO:0106290]; phenylpropanoid metabolic process [GO:0009698]	phenylpropanoid metabolic process [GO:0009698]	4-coumarate-CoA ligase activity [GO:0016207]; long-chain fatty acid-CoA ligase activity [GO:0004467]; trans-cinnamate-CoA ligase activity [GO:0106290]	-	K01897	ko00061,ko00071,ko01100,ko01212,ko02024,ko03320,ko04146,ko04216,ko04714,ko04920,map00061,map00071,map01100,map01212,map02024,map03320,map04146,map04216,map04714,map04920
A0A287REW1	Annexin	Annexin family	BART1_0-u36344	Annexin	calcium ion binding [GO:0005509]; calcium-dependent phospholipid binding [GO:0005544]; response to stress [GO:0006950]	response to stress [GO:0006950]	calcium ion binding [GO:0005509]; calcium-dependent phospholipid binding [GO:0005544]	-	K17098	-
A0A287REY3	Cleavage and polyadenylation specificity factor subunit 3-I	Metallo-beta-lactamase superfamily, RNA-metabolizing metallo-beta-lactamase-like family, INTS11 subfamily	BART1_0-u36334	Cleavage and polyadenylation specificity factor subunit 3-II	nucleus [GO:0005634]; polar nucleus fusion [GO:0010197]	polar nucleus fusion [GO:0010197]	-	nucleus [GO:0005634]	K13148	-
A0A287RYX5	Alpha-L-fucosidase	Glycosyl hydrolase 29 family	BART1_0-u37840	Glycoside hydrolase	lysosome [GO:0005764]; alpha-L-fucosidase activity [GO:0004560]; fucose metabolic process [GO:0006004]; glycoside catabolic process [GO:0016139]	fucose metabolic process [GO:0006004]; glycoside catabolic process [GO:0016139]	alpha-L-fucosidase activity [GO:0004560]	lysosome [GO:0005764]	K01206	ko00511,map00511
A0A287S5K1	Amidase domain-containing protein	Amidase family	BART1_0-u38411	-	-	-	-	-	K01426	ko00330,ko00360,ko00380,ko00627,ko00643,ko01120,map00330,map00360,map00380,map00627,map00643,map01120
A0A287S6A6	Ubiquitin-protein ligase	Ubiquitin-conjugating enzyme family	BART1_0-u38463	Ubiquitin-protein ligase	ATP binding [GO:0005524]; transferase activity [GO:0016740]; fatty acid beta-oxidation [GO:0006635]; protein import into peroxisome matrix [GO:0016558]; protein ubiquitination [GO:0016567]	fatty acid beta-oxidation [GO:0006635]; protein import into peroxisome matrix [GO:0016558]; protein ubiquitination [GO:0016567]	ATP binding [GO:0005524]; transferase activity [GO:0016740]	-	K10689	-
A0A287SCG7	Beta-D-glucan exohydrolase	Glycosyl hydrolase 3 family	BART1_0-u39021	Beta-D-glucan exohydrolase	extracellular region [GO:0005576]; hydrolase activity, hydrolyzing O-glycosyl compounds [GO:0004553]; carbohydrate metabolic process [GO:0005975]	carbohydrate metabolic process [GO:0005975]	hydrolase activity, hydrolyzing O-glycosyl compounds [GO:0004553]	extracellular region [GO:0005576]	K05349	ko00460,ko00500,ko00940,ko01100,ko01110,map00460,map00500,map00940,map01100,map01110
A0A287SNR6	DEAD-like helicases superfamily	DEAD box helicase family	BART1_0-u40208	DNA/RNA helicase, DEAD/DEAH box type, N-terminal	ATP binding [GO:0005524]; nucleic acid binding [GO:0003676]; RNA helicase activity [GO:0003724]	-	ATP binding [GO:0005524]; nucleic acid binding [GO:0003676]; RNA helicase activity [GO:0003724]	-	K11594	ko04622,ko05161,ko05203,map04622,map05161,map05203
A0A287SUL6	Soluble epoxide hydrolase / lipid-phosphate phosphatase [EC:3.3.2.10 3.1.3.76]	Alpha/beta hydrolase family	BART1_0-u40756	Soluble epoxide hydrolase	catalytic activity [GO:0003824]	-	catalytic activity [GO:0003824]	-	K08726	-
A0A287SV31	Translation elongation factorB	Elongation factor 2	BART1_0-u40809	-	ribonucleoprotein complex [GO:1990904]; GTP binding [GO:0005525]; GTPase activity [GO:0003924]; ribosome binding [GO:0043022]; translation elongation factor activity [GO:0003746]; translational elongation [GO:0006414]	translational elongation [GO:0006414]	GTP binding [GO:0005525]; GTPase activity [GO:0003924]; ribosome binding [GO:0043022]; translation elongation factor activity [GO:0003746]	ribonucleoprotein complex [GO:1990904]	K03234	ko04152,ko04921,map04152,map04921
A0A287T3E6	Ripening-related protein 2	Kiwellin family	BART1_0-u41563	RlpA-like double-psi beta-barrel domain-containing protein	extracellular region [GO:0005576]	-	-	extracellular region [GO:0005576]	-	-
A0A287T748	PPR long domain-containing protein	Pentatricopeptide repeat-containing protein	BART1_0-u42033	Pentatricopeptide repeat	mRNA binding [GO:0003729]; response to cold [GO:0009409]	response to cold [GO:0009409]	mRNA binding [GO:0003729]	-	K17669	-
A0A287T8A1	Histone H2A	Histone H2A family	BART1_0-u42100	-	nucleosome [GO:0000786]; nucleus [GO:0005634]; DNA binding [GO:0003677]; protein heterodimerization activity [GO:0046982]; structural constituent of chromatin [GO:0030527]	-	DNA binding [GO:0003677]; protein heterodimerization activity [GO:0046982]; structural constituent of chromatin [GO:0030527]	nucleosome [GO:0000786]; nucleus [GO:0005634]	K11251	ko04217,ko05034,ko05322,map04217,map05034,map05322
A0A287T8X2	Catalase [EC:1.11.1.6]	Catalase family	BART1_0-u42285	Catalase	glyoxysome [GO:0009514]; plasma membrane [GO:0005886]; catalase activity [GO:0004096]; heme binding [GO:0020037]; metal ion binding [GO:0046872]; circadian rhythm [GO:0007623]; hydrogen peroxide catabolic process [GO:0042744]; response to abscisic acid [GO:0009737]; response to bacterium [GO:0009617]; response to heat [GO:0009408]; response to hydrogen peroxide [GO:0042542]; response to light sti…	circadian rhythm [GO:0007623]; hydrogen peroxide catabolic process [GO:0042744]; response to abscisic acid [GO:0009737]; response to bacterium [GO:0009617]; response to heat [GO:0009408]; response to hydrogen peroxide [GO:0042542]; response to light stimulus [GO:0009416]; response to salt [GO:1902074]; response to water deprivation [GO:0009414]	catalase activity [GO:0004096]; heme binding [GO:0020037]; metal ion binding [GO:0046872]	glyoxysome [GO:0009514]; plasma membrane [GO:0005886]	K03781	ko00380,ko00630,ko01110,ko01130,ko01200,ko04011,ko04016,ko04068,ko04146,ko04211,ko04212,ko04213,ko05014,map00380,map00630,map01110,map01130,map01200,map04011,map04016,map04068,map04146,map04211,map04212,map04213,map05014
A0A287TFN9	Stress response protein NST1	Plant UBX domain-containing protein 2	BART1_0-u42877	stress response protein NST1	-	-	-	-	K24348	-
A0A287U3J5	Isocitrate dehydrogenase NAD subunit, mitochondrial	Isocitrate and isopropylmalate dehydrogenases family	BART1_0-u44791	Isocitrate dehydrogenase	mitochondrion [GO:0005739]; isocitrate dehydrogenase (NAD+) activity [GO:0004449]; magnesium ion binding [GO:0000287]; NAD binding [GO:0051287]; isocitrate metabolic process [GO:0006102]; tricarboxylic acid cycle [GO:0006099]	isocitrate metabolic process [GO:0006102]; tricarboxylic acid cycle [GO:0006099]	isocitrate dehydrogenase (NAD+) activity [GO:0004449]; magnesium ion binding [GO:0000287]; NAD binding [GO:0051287]	mitochondrion [GO:0005739]	K00030	ko00020,ko01100,ko01110,ko01120,ko01130,ko01200,ko01210,ko01230,map00020,map01100,map01110,map01120,map01130,map01200,map01210,map01230
A0A287U5M5	Nucleosome assembly protein 1	Nucleosome assembly protein (NAP) family	BART1_0-u45008	Nucleosome assembly protein NAP	chromatin [GO:0000785]; cytoplasm [GO:0005737]; nucleus [GO:0005634]; chromatin binding [GO:0003682]; histone binding [GO:0042393]; double-strand break repair via homologous recombination [GO:0000724]; nucleosome assembly [GO:0006334]	double-strand break repair via homologous recombination [GO:0000724]; nucleosome assembly [GO:0006334]	chromatin binding [GO:0003682]; histone binding [GO:0042393]	chromatin [GO:0000785]; cytoplasm [GO:0005737]; nucleus [GO:0005634]	K11290	-
A0A287U8S1	4-hydroxy-3-methylbut-2-en-1-yl diphosphate synthase (Ferredoxin), chloroplastic	GcpE protein	BART1_0-u45220	4-hydroxy-3-methylbut-2-en-1-yl diphosphate synthase (Ferredoxin), chloroplastic	chloroplast [GO:0009507]; 4-hydroxy-3-methylbut-2-en-1-yl diphosphate synthase activity [GO:0046429]; iron ion binding [GO:0005506]; isopentenyl diphosphate biosynthetic process, methylerythritol 4-phosphate pathway [GO:0019288]; terpenoid biosynthetic process [GO:0016114]	isopentenyl diphosphate biosynthetic process, methylerythritol 4-phosphate pathway [GO:0019288]; terpenoid biosynthetic process [GO:0016114]	4-hydroxy-3-methylbut-2-en-1-yl diphosphate synthase activity [GO:0046429]; iron ion binding [GO:0005506]	chloroplast [GO:0009507]	K03526	ko00900,ko01100,ko01110,ko01130,map00900,map01100,map01110,map01130
A0A287U993	Pentatricopeptide repeat	Pentatricopeptide repeat-containing protein	BART1_0-u45291	Pentatricopeptide repeat	-	-	-	-	K17669	-
A0A287UKD2	Nuclear matrix constituent protein 1-like	CRWN family	BART1_0-u46247	Protein CROWDED NUCLEI 1	nuclear lamina [GO:0005652]; nucleus organization [GO:0006997]	nucleus organization [GO:0006997]	-	nuclear lamina [GO:0005652]	-	-
A0A287ULF4	Serine--tRNA ligase	-	BART1_0-u46318	Serine--tRNA ligase	-	-	-	-	-	-
A0A287UQV6	DCD (Development and Cell Death) domain protein	DCD (Development and Cell Death) domain protein	BART1_0-u46663	DCD (Development and Cell Death) domain protein	-	-	-	-	-	-
A0A287UTI4	7-deoxyloganetin glucosyltransferase	UDP-glycosyltransferase family	BART1_0-u46836	7-deoxyloganetin glucosyltransferase	quercetin 3-O-glucosyltransferase activity [GO:0080043]; quercetin 7-O-glucosyltransferase activity [GO:0080044]	-	quercetin 3-O-glucosyltransferase activity [GO:0080043]; quercetin 7-O-glucosyltransferase activity [GO:0080044]	-	K21374	-
A0A287V5Z7	3-ketoacyl-CoA thiolase 2, peroxisomal	Thiolase-like superfamily, Thiolase family	BART1_0-u47855	3-ketoacyl-CoA thiolase 2, peroxisomal	acyltransferase activity, transferring groups other than amino-acyl groups [GO:0016747]	-	acyltransferase activity, transferring groups other than amino-acyl groups [GO:0016747]	-	K07513	ko00071,ko00280,ko00592,ko01040,ko01100,ko01110,ko01130,ko01212,ko03320,ko04146,map00071,map00280,map00592,map01040,map01100,map01110,map01130,map01212,map03320,map04146
A0A287VK78	Enolase [EC:4.2.1.11]	Enolase family	BART1_0-u49620	Cytoplasmic enolase	phosphopyruvate hydratase complex [GO:0000015]; magnesium ion binding [GO:0000287]; phosphopyruvate hydratase activity [GO:0004634]; glycolytic process [GO:0006096]	glycolytic process [GO:0006096]	magnesium ion binding [GO:0000287]; phosphopyruvate hydratase activity [GO:0004634]	phosphopyruvate hydratase complex [GO:0000015]	K01689	ko00010,ko00680,ko01100,ko01110,ko01120,ko01130,ko01200,ko01230,ko03018,ko04066,map00010,map00680,map01100,map01110,map01120,map01130,map01200,map01230,map03018,map04066
A0A287VNY5	Gamma carbonic anhydrase 1, mitochondrial	Bacterial transferase hexapeptide (six repeats)	BART1_0-u50048	Bacterial transferase hexapeptide repeat	-	-	-	-	K01726	-
A0A287W396	DCD (Development and Cell Death) domain protein	DCD (Development and Cell Death) domain protein	BART1_0-u51284	-	-	-	-	-	-	-
A0A287WL21	Reticulocyte-binding 2 a	-	BART1_0-u52545	Reticulocyte-binding 2 a	-	-	-	-	-	-
A0A287WL23	Methionyl aminopeptidase [EC:3.4.11.18]	Peptidase M24A family, Methionine aminopeptidase eukaryotic type 2 subfamily	BART1_0-u52524	Methionine aminopeptidase	cytoplasm [GO:0005737]; aminopeptidase activity [GO:0004177]; metal ion binding [GO:0046872]; metalloaminopeptidase activity [GO:0070006]; metalloexopeptidase activity [GO:0008235]; protein initiator methionine removal involved in protein maturation [GO:0035551]	protein initiator methionine removal involved in protein maturation [GO:0035551]	aminopeptidase activity [GO:0004177]; metal ion binding [GO:0046872]; metalloaminopeptidase activity [GO:0070006]; metalloexopeptidase activity [GO:0008235]	cytoplasm [GO:0005737]	K01265	-
A0A287WRS2	RNA-binding protein with multiple splicing 2	RNA recognition motif. (a.k.a. RRM, RBD, or RNP domain)	BART1_0-u53223	RNA-binding protein with multiple splicing 2	RNA binding [GO:0003723]	-	RNA binding [GO:0003723]	-	-	-
A0A287WY76	DNA helicase INO80	Polyadenylate-binding protein-interacting protein 10	BART1_0-u53708	Polyadenylate-binding protein-interacting protein 10	RNA binding [GO:0003723]	-	RNA binding [GO:0003723]	-	-	-
A0A287X4M9	Acyl-coenzyme A oxidase	Acyl-CoA oxidase family	BART1_0-u54272	Acyl-coenzyme A oxidase	peroxisome [GO:0005777]; acyl-CoA oxidase activity [GO:0003997]; FAD binding [GO:0071949]; fatty acid beta-oxidation [GO:0006635]	fatty acid beta-oxidation [GO:0006635]	acyl-CoA oxidase activity [GO:0003997]; FAD binding [GO:0071949]	peroxisome [GO:0005777]	K00232	ko00071,ko00592,ko01040,ko01100,ko01110,ko01212,ko03320,ko04024,ko04146,map00071,map00592,map01040,map01100,map01110,map01212,map03320,map04024,map04146
A0A287XD56	Dihydroflavonol-4-reductase	Epimerase domain-containing protein	BART1_0-u55008	Dihydroflavonol-4-reductase	oxidoreductase activity, acting on the CH-OH group of donors, NAD or NADP as acceptor [GO:0016616]	-	oxidoreductase activity, acting on the CH-OH group of donors, NAD or NADP as acceptor [GO:0016616]	-	K00091	ko00940,ko01100,ko01110,map00940,map01100,map01110
A0A287XXH1	Calcium-binding protein-like	C2 calcium-dependent membrane targeting	BART1_0-u56843	Calcium-binding protein-like	-	-	-	-	-	-
A0A292G355	Isoamyl acetate-hydrolyzing esterase	Isoamyl acetate-hydrolyzing esterase	BART1_0-u27939	Isoamyl acetate-hydrolyzing esterase	-	-	-	-	K23978	-
A0A2P1CXZ2	60 kDa jasmonate-induced protein	Ribosome-inactivating protein family	BART1_0-u31866	60 kDa jasmonate-induced protein	rRNA N-glycosylase activity [GO:0030598]; toxin activity [GO:0090729]; defense response [GO:0006952]; metabolic process [GO:0008152]; negative regulation of translation [GO:0017148]	defense response [GO:0006952]; metabolic process [GO:0008152]; negative regulation of translation [GO:0017148]	rRNA N-glycosylase activity [GO:0030598]; toxin activity [GO:0090729]	-	-	-
A0A2R4QN04	Putative pentatricopeptide (PPR) repeat-containing protein	DYW family of nucleic acid deaminases	BART1_0-u41943	Structure-specific endonuclease subunit SLX1	RNA binding [GO:0003723]; zinc ion binding [GO:0008270]; RNA modification [GO:0009451]	RNA modification [GO:0009451]	RNA binding [GO:0003723]; zinc ion binding [GO:0008270]	-	-	-
A0A2Z6DS22	Alanine transaminase [EC:2.6.1.2]	Class-I pyridoxal-phosphate-dependent aminotransferase family, Alanine aminotransferase subfamily	BART1_0-u36503	PLP-dependent aminotransferase	pyridoxal phosphate binding [GO:0030170]; transaminase activity [GO:0008483]; biosynthetic process [GO:0009058]; L-alanine catabolic process [GO:0042853]	biosynthetic process [GO:0009058]; L-alanine catabolic process [GO:0042853]	pyridoxal phosphate binding [GO:0030170]; transaminase activity [GO:0008483]	-	K00814	ko00220,ko00250,ko00710,ko01100,ko01120,ko01200,ko01210,ko01230,map00220,map00250,map00710,map01100,map01120,map01200,map01210,map01230
A0A3G9EF67	ADP-glucose transporter	Mitochondrial carrier (TC 2.A.29) family	BART1_0-u56372	Mitochondrial carrier protein	integral component of membrane [GO:0016021]; carbohydrate transport [GO:0008643]; transmembrane transport [GO:0055085]	carbohydrate transport [GO:0008643]; transmembrane transport [GO:0055085]	-	integral component of membrane [GO:0016021]	K14684	-
A0A3S9KBF5	Glucose-6-phosphate 1-dehydrogenase [EC:1.1.1.49 1.1.1.363]	Glucose-6-phosphate dehydrogenase family	BART1_0-u13095	Glucose-6-phosphate 1-dehydrogenase	glucose-6-phosphate dehydrogenase activity [GO:0004345]; NADP binding [GO:0050661]; glucose metabolic process [GO:0006006]; pentose-phosphate shunt, oxidative branch [GO:0009051]	glucose metabolic process [GO:0006006]; pentose-phosphate shunt, oxidative branch [GO:0009051]	glucose-6-phosphate dehydrogenase activity [GO:0004345]; NADP binding [GO:0050661]	-	K00036	ko00030,ko00480,ko01100,ko01110,ko01120,ko01130,ko01200,ko05230,map00030,map00480,map01100,map01110,map01120,map01130,map01200,map05230
A0A3S9KBF9	Glucose-6-phosphate 1-dehydrogenase [EC:1.1.1.49 1.1.1.363]	Glucose-6-phosphate dehydrogenase family	BART1_0-u13095	Glucose-6-phosphate 1-dehydrogenase	glucose-6-phosphate dehydrogenase activity [GO:0004345]; NADP binding [GO:0050661]; glucose metabolic process [GO:0006006]; pentose-phosphate shunt, oxidative branch [GO:0009051]	glucose metabolic process [GO:0006006]; pentose-phosphate shunt, oxidative branch [GO:0009051]	glucose-6-phosphate dehydrogenase activity [GO:0004345]; NADP binding [GO:0050661]	-	K00036	ko00030,ko00480,ko01100,ko01110,ko01120,ko01130,ko01200,ko05230,map00030,map00480,map01100,map01110,map01120,map01130,map01200,map05230
A0A482LQA1	Beta-amylase	Glycosyl hydrolase 14 family	BART1_0-u32032	Beta-amylase	amylopectin maltohydrolase activity [GO:0102229]; beta-amylase activity [GO:0016161]; polysaccharide catabolic process [GO:0000272]	polysaccharide catabolic process [GO:0000272]	amylopectin maltohydrolase activity [GO:0102229]; beta-amylase activity [GO:0016161]	-	K01177	ko00500,map00500
A0A5B9D476	Mitochondrial ATP synthase B chain precursor (ATP-synt_B)	ATPase protein MI25 family	-	-	integral component of membrane [GO:0016021]; mitochondrial proton-transporting ATP synthase complex, coupling factor F(o) [GO:0000276]; proton transmembrane transporter activity [GO:0015078]; proton motive force-driven ATP synthesis [GO:0015986]	proton motive force-driven ATP synthesis [GO:0015986]	proton transmembrane transporter activity [GO:0015078]	integral component of membrane [GO:0016021]; mitochondrial proton-transporting ATP synthase complex, coupling factor F(o) [GO:0000276]	-	-
A0A5C1YV39	Acetyl-CoA carboxylase / biotin carboxylase 1 [EC:6.4.1.2 6.3.4.14 2.1.3.15]	Plastid acetyl-CoA carboxylase	BART1_0-u07657	Plastid transported acetyl-CoA carboxylase	acetyl-CoA carboxylase activity [GO:0003989]; ATP binding [GO:0005524]; metal ion binding [GO:0046872]; fatty acid biosynthetic process [GO:0006633]; malonyl-CoA biosynthetic process [GO:2001295]	fatty acid biosynthetic process [GO:0006633]; malonyl-CoA biosynthetic process [GO:2001295]	acetyl-CoA carboxylase activity [GO:0003989]; ATP binding [GO:0005524]; metal ion binding [GO:0046872]	-	K11262	ko00061,ko00254,ko00620,ko00640,ko01100,ko01110,ko01212,ko04152,ko04910,ko04922,map00061,map00254,map00620,map00640,map01100,map01110,map01212,map04152,map04910,map04922
A0A7D5DB82	Sucrose phosphate phosphatase	Sucrose phosphatase family	BART1_0-u32200	Sucrose phosphate phosphatase	magnesium ion binding [GO:0000287]; sucrose-phosphate phosphatase activity [GO:0050307]; sucrose biosynthetic process [GO:0005986]	sucrose biosynthetic process [GO:0005986]	magnesium ion binding [GO:0000287]; sucrose-phosphate phosphatase activity [GO:0050307]	-	K07024	ko00500,map00500
A0A7D5DC77	Sucrose-phosphate synthase [EC:2.4.1.14]	Glycosyltransferase 1 family	BART1_0-u17109	Sucrose phosphate synthase II	sucrose synthase activity [GO:0016157]; sucrose-phosphate synthase activity [GO:0046524]; sucrose biosynthetic process [GO:0005986]	sucrose biosynthetic process [GO:0005986]	sucrose synthase activity [GO:0016157]; sucrose-phosphate synthase activity [GO:0046524]	-	K00696	ko00500,ko01100,map00500,map01100
A0A7S9YWD1	Peroxiredoxin 6 [EC:1.11.1.7 1.11.1.27 3.1.1.-]	Peroxiredoxin family	BART1_0-u12318	Alkyl hydroperoxide reductase subunit C/ Thiol specific antioxidant	peroxiredoxin activity [GO:0051920]	-	peroxiredoxin activity [GO:0051920]	-	K03386	ko04214,map04214
A0A810VHC1	Glutamate carboxypeptidase like-protein	Mellopeptidase M28 family, M28B subfamily	BART1_0-u39737	Putative membrane localized peptidase	carboxypeptidase activity [GO:0004180]	-	carboxypeptidase activity [GO:0004180]	-	K01301	-
A0A8E6I4D1	Membrane-bound NADPH oxidase	Calcium-binding protein CML21	BART1_0-u33940	-	integral component of membrane [GO:0016021]; calcium ion binding [GO:0005509]; oxidoreductase activity, acting on NAD(P)H, oxygen as acceptor [GO:0050664]; peroxidase activity [GO:0004601]	-	calcium ion binding [GO:0005509]; oxidoreductase activity, acting on NAD(P)H, oxygen as acceptor [GO:0050664]; peroxidase activity [GO:0004601]	integral component of membrane [GO:0016021]	K13447	ko04016,ko04626,map04016,map04626
A0A8F8SZH4	Homeodomain leucine zipper protein class 1	HD-ZIP homeobox family, Class I subfamily	BART1_0-u13738	Homeodomain leucine zipper protein class 1	nucleus [GO:0005634]; DNA binding [GO:0003677]; DNA-binding transcription factor activity, RNA polymerase II-specific [GO:0000981]	-	DNA binding [GO:0003677]; DNA-binding transcription factor activity, RNA polymerase II-specific [GO:0000981]	nucleus [GO:0005634]	K09338	-
A0A8I6W3S9	Potato inhibitor I family	Protease inhibitor I13 (potato type I serine protease inhibitor) family	BART1_0-u00366	-	serine-type endopeptidase inhibitor activity [GO:0004867]; response to wounding [GO:0009611]	response to wounding [GO:0009611]	serine-type endopeptidase inhibitor activity [GO:0004867]	-	-	-
A0A8I6W3X0	Actin depolymerizing factor	Actin-binding proteins ADF family	BART1_0-u57420	Actin depolymerizing factor	actin cytoskeleton [GO:0015629]; actin binding [GO:0003779]; actin filament depolymerization [GO:0030042]	actin filament depolymerization [GO:0030042]	actin binding [GO:0003779]	actin cytoskeleton [GO:0015629]	K05765	ko04360,ko04666,ko04810,ko05133,map04360,map04666,map04810,map05133
A0A8I6W429	Serine/arginine-rich splicing factor 7	Zinc knuckle	BART1_0-u00856	RNA recognition motif domain	RNA binding [GO:0003723]; zinc ion binding [GO:0008270]	-	RNA binding [GO:0003723]; zinc ion binding [GO:0008270]	-	K12896	ko03040,ko05168,map03040,map05168
A0A8I6W467	Patatin	Patatin family	BART1_0-u00987	Patatin	lipid metabolic process [GO:0006629]	lipid metabolic process [GO:0006629]	-	-	-	-
A0A8I6W4A1	Isovaleryl-CoA dehydrogenase [EC:1.3.8.4]	Acyl-CoA dehydrogenase family	BART1_0-u01118	Isovaleryl-CoA dehydrogenase (Fragment)	acyl-CoA dehydrogenase activity [GO:0003995]; flavin adenine dinucleotide binding [GO:0050660]	-	acyl-CoA dehydrogenase activity [GO:0003995]; flavin adenine dinucleotide binding [GO:0050660]	-	K00253	ko00280,ko01100,map00280,map01100
A0A8I6W4Q8	Cullin-1	Cullin family	BART1_0-u01549	Cullin-1	cullin-RING ubiquitin ligase complex [GO:0031461]; ubiquitin protein ligase binding [GO:0031625]; ubiquitin-dependent protein catabolic process [GO:0006511]	ubiquitin-dependent protein catabolic process [GO:0006511]	ubiquitin protein ligase binding [GO:0031625]	cullin-RING ubiquitin ligase complex [GO:0031461]	K03347	ko04110,ko04111,ko04114,ko04120,ko04141,ko04310,ko04340,ko04341,ko04350,ko04710,ko05168,ko05200,map04110,map04111,map04114,map04120,map04141,map04310,map04340,map04341,map04350,map04710,map05168,map05200
A0A8I6W5A5	Protoporphyrin/coproporphyrin ferrochelatase [EC:4.98.1.1 4.99.1.9]	Ferrochelatase family	BART1_0-u02226	Ferrochelatase	ferrochelatase activity [GO:0004325]; heme biosynthetic process [GO:0006783]	heme biosynthetic process [GO:0006783]	ferrochelatase activity [GO:0004325]	-	K01772	ko00860,ko01100,ko01110,map00860,map01100,map01110
A0A8I6W5Q4	Prefoldin alpha subunit	Prefoldin subunit alpha family	BART1_0-u31980	Di-glucose binding protein with Kinesin motor domain	prefoldin complex [GO:0016272]; unfolded protein binding [GO:0051082]; protein folding [GO:0006457]	protein folding [GO:0006457]	unfolded protein binding [GO:0051082]	prefoldin complex [GO:0016272]	K04797	-
A0A8I6W6B5	Poly(rC)-binding protein 3/4	K homology RNA-binding domain	BART1_0-u03688	Nucleic acid binding protein	RNA binding [GO:0003723]	-	RNA binding [GO:0003723]	-	K21444	-
A0A8I6W6F0	Alpha-glucosidase [EC:3.2.1.20]	Glycosyl hydrolase 31 family	BART1_0-u03850	Heteroglycan glucosidase 1	carbohydrate binding [GO:0030246]; hydrolase activity, hydrolyzing O-glycosyl compounds [GO:0004553]; carbohydrate metabolic process [GO:0005975]	carbohydrate metabolic process [GO:0005975]	carbohydrate binding [GO:0030246]; hydrolase activity, hydrolyzing O-glycosyl compounds [GO:0004553]	-	K01187	-
A0A8I6W6I7	RanBD1 domain-containing protein	NUP50 (Nucleoporin 50 kDa)	BART1_0-u03995	Ran-binding protein, putative	nuclear pore [GO:0005643]; intracellular transport [GO:0046907]	intracellular transport [GO:0046907]	-	nuclear pore [GO:0005643]	K15304	ko05166,map05166
A0A8I6W6Q7	DNA replication licensing factor MCM2 [EC:5.6.2.3]	MCM family	BART1_0-u04270	DNA replication licensing factor MCM2-like (Fragment)	MCM complex [GO:0042555]; nucleus [GO:0005634]; ATP binding [GO:0005524]; DNA binding [GO:0003677]; DNA duplex unwinding [GO:0032508]; DNA replication initiation [GO:0006270]; negative regulation of DNA helicase activity [GO:1905775]	DNA duplex unwinding [GO:0032508]; DNA replication initiation [GO:0006270]; negative regulation of DNA helicase activity [GO:1905775]	ATP binding [GO:0005524]; DNA binding [GO:0003677]	MCM complex [GO:0042555]; nucleus [GO:0005634]	K02540	ko03030,ko04110,ko04111,ko04113,map03030,map04110,map04111,map04113
A0A8I6W7J3	Proline iminopeptidase [EC:3.4.11.5]	Peptidase S33 family	BART1_0-u05302	Proline iminopeptidase	cytoplasm [GO:0005737]; aminopeptidase activity [GO:0004177]; proteolysis [GO:0006508]	proteolysis [GO:0006508]	aminopeptidase activity [GO:0004177]	cytoplasm [GO:0005737]	K01259	ko00330,map00330
A0A8I6W7L2	Poly (ADP-ribose) polymerase	Poly (ADP-ribose) polymerase	BART1_0-u05372	Protein ADP-ribosyltransferase PARP3	NAD+ ADP-ribosyltransferase activity [GO:0003950]; protein ADP-ribosylation [GO:0006471]	protein ADP-ribosylation [GO:0006471]	NAD+ ADP-ribosyltransferase activity [GO:0003950]	-	K10798	ko03410,ko04210,ko04212,ko04214,ko04217,map03410,map04210,map04212,map04214,map04217
A0A8I6W7Y2	F-type H+-transporting ATPase subunit beta [EC:7.1.2.2]	ATPase alpha/beta chains family	BART1_0-u05853	ATP synthase subunit beta mitochondrial-like (Fragment)	mitochondrial proton-transporting ATP synthase complex, catalytic sector F(1) [GO:0000275]; ATP binding [GO:0005524]; ATP hydrolysis activity [GO:0016887]; proton-transporting ATP synthase activity, rotational mechanism [GO:0046933]	-	ATP binding [GO:0005524]; ATP hydrolysis activity [GO:0016887]; proton-transporting ATP synthase activity, rotational mechanism [GO:0046933]	mitochondrial proton-transporting ATP synthase complex, catalytic sector F(1) [GO:0000275]	K02133	ko00190,ko01100,ko04714,ko05010,ko05012,ko05016,map00190,map01100,map04714,map05010,map05012,map05016
A0A8I6W8C2	Translation initiation factor 3 subunit D	EIF-3 subunit D family	BART1_0-u06232	Delta-type opioid receptor	eukaryotic translation initiation factor 3 complex [GO:0005852]; translation initiation factor activity [GO:0003743]	-	translation initiation factor activity [GO:0003743]	eukaryotic translation initiation factor 3 complex [GO:0005852]	K03251	ko03013,map03013
A0A8I6W8X9	Serine-arginine-rich splicing factor RS31	RNA recognition motif. (a.k.a. RRM, RBD, or RNP domain)	BART1_0-u19983	-	spliceosomal complex [GO:0005681]; RNA binding [GO:0003723]; mRNA splicing, via spliceosome [GO:0000398]	mRNA splicing, via spliceosome [GO:0000398]	RNA binding [GO:0003723]	spliceosomal complex [GO:0005681]	K12893	ko03040,ko05168,map03040,map05168
A0A8I6W9C9	Rhomboid-like protein 19	Eukaryotic integral membrane protein (DUF1751)	BART1_0-u07257	Rhomboid-like protein 19	integral component of membrane [GO:0016021]; retrograde vesicle-mediated transport, Golgi to endoplasmic reticulum [GO:0006890]	retrograde vesicle-mediated transport, Golgi to endoplasmic reticulum [GO:0006890]	-	integral component of membrane [GO:0016021]	-	-
A0A8I6W9H5	RuBisCO large subunit-binding protein subunit alpha like	Chaperonin (HSP60) family	BART1_0-u07426	RuBisCO large subunit-binding protein subunit alpha like	ATP binding [GO:0005524]; ATP-dependent protein folding chaperone [GO:0140662]; protein refolding [GO:0042026]	protein refolding [GO:0042026]	ATP binding [GO:0005524]; ATP-dependent protein folding chaperone [GO:0140662]	-	K04077	-
A0A8I6W9K7	Dimethylaniline monooxygenase (N-oxide forming) / hypotaurine monooxygenase [EC:1.14.13.8 1.8.1.-]	FMO family	BART1_0-u01732	Flavin-containing monooxygenase	flavin adenine dinucleotide binding [GO:0050660]; N,N-dimethylaniline monooxygenase activity [GO:0004499]; NADP binding [GO:0050661]	-	flavin adenine dinucleotide binding [GO:0050660]; N,N-dimethylaniline monooxygenase activity [GO:0004499]; NADP binding [GO:0050661]	-	K00485	ko00982,ko01120,map00982,map01120
A0A8I6WAC7	RNA recognition motif domain	RNA recognition motif. (a.k.a. RRM, RBD, or RNP domain)	BART1_0-u00046	Meiosis protein mei2	RNA binding [GO:0003723]	-	RNA binding [GO:0003723]	-	-	-
A0A8I6WAD5	Gamma prolamin	Gliadin/glutenin family	BART1_0-u00062	Gamma prolamin	nutrient reservoir activity [GO:0045735]	-	nutrient reservoir activity [GO:0045735]	-	-	-
A0A8I6WAU6	Trafficking protein particle complex subunit	TRAPP small subunits family, BET3 subfamily	BART1_0-u08938	Trafficking protein particle complex subunit like	TRAPP complex [GO:0030008]; Golgi vesicle transport [GO:0048193]	Golgi vesicle transport [GO:0048193]	-	TRAPP complex [GO:0030008]	K20302	-
A0A8I6WB19	Developmentally-regulated GTP-binding protein [EC:3.6.5.-]	C-terminal region of MMR_HSR1 domain	BART1_0-u09146	Uroporphyrinogen decarboxylase	GTP binding [GO:0005525]; GTPase activity [GO:0003924]	-	GTP binding [GO:0005525]; GTPase activity [GO:0003924]	-	K06944	-
A0A8I6WB26	Caffeic acid 3-O-methyltransferase / acetylserotonin O-methyltransferase [EC:2.1.1.68 2.1.1.4]	Class I-like SAM-binding methyltransferase superfamily, Cation-independent O-methyltransferase family	BART1_0-u00966	Caffeic acid O-methyltransferase	O-methyltransferase activity [GO:0008171]; protein dimerization activity [GO:0046983]	-	O-methyltransferase activity [GO:0008171]; protein dimerization activity [GO:0046983]	-	K22439	-
A0A8I6WBD7	Ribosome biogenesis protein WDR12 (FragmentB	WD repeat WDR12/YTM1 family	BART1_0-u09529	Ribosome biogenesis protein WDR12 (Fragment)	ribosome biogenesis [GO:0042254]	ribosome biogenesis [GO:0042254]	-	-	K14863	-
A0A8I6WBH0	WPP domain-containing protein	WPP domain-containing protein 2	BART1_0-u09613	WPP domain-containing protein 2	lateral root development [GO:0048527]; mitotic cell cycle [GO:0000278]	lateral root development [GO:0048527]; mitotic cell cycle [GO:0000278]	-	-	-	-
A0A8I6WBN2	Leucyl aminopeptidase [EC:3.4.11.1]	Peptidase M17 family	BART1_0-u01686	Leucine aminopeptidase 2 chloroplastic	cytoplasm [GO:0005737]; manganese ion binding [GO:0030145]; metalloaminopeptidase activity [GO:0070006]; proteolysis [GO:0006508]	proteolysis [GO:0006508]	manganese ion binding [GO:0030145]; metalloaminopeptidase activity [GO:0070006]	cytoplasm [GO:0005737]	K01255	ko00480,ko01100,map00480,map01100
A0A8I6WBR4	Acyl-CoA dehydrogenase, N-terminal domain	Acyl-CoA dehydrogenase family	BART1_0-u01794	Glutaryl-CoA dehydrogenase	acyl-CoA dehydrogenase activity [GO:0003995]; flavin adenine dinucleotide binding [GO:0050660]; fatty acid beta-oxidation [GO:0006635]	fatty acid beta-oxidation [GO:0006635]	acyl-CoA dehydrogenase activity [GO:0003995]; flavin adenine dinucleotide binding [GO:0050660]	-	K00232	ko00071,ko00592,ko01040,ko01100,ko01110,ko01212,ko03320,ko04024,ko04146,map00071,map00592,map01040,map01100,map01110,map01212,map03320,map04024,map04146
A0A8I6WBS1	Large subunit ribosomal protein L10e	Universal ribosomal protein uL16 family	BART1_0-u01822	E3 ubiquitin-protein ligase synoviolin	ribosome [GO:0005840]; structural constituent of ribosome [GO:0003735]; translation [GO:0006412]	translation [GO:0006412]	structural constituent of ribosome [GO:0003735]	ribosome [GO:0005840]	K02866	ko03010,map03010
A0A8I6WBW4	Peroxidase [EC:1.11.1.7]	Peroxidase family, Ascorbate peroxidase subfamily; Peroxidase family, Classical plant (class III) peroxidase subfamily	BART1_0-u16655	Peroxidase	heme binding [GO:0020037]; peroxidase activity [GO:0004601]; hydrogen peroxide catabolic process [GO:0042744]; response to oxidative stress [GO:0006979]	hydrogen peroxide catabolic process [GO:0042744]; response to oxidative stress [GO:0006979]	heme binding [GO:0020037]; peroxidase activity [GO:0004601]	-	K00430	ko00940,ko01100,ko01110,map00940,map01100,map01110
A0A8I6WC09	Translation initiation factor 4G	Eukaryotic initiation factor 4G family	BART1_0-u10165	MA3 domain-containing protein/MIF4G domain-containing protein	RNA binding [GO:0003723]; translation initiation factor activity [GO:0003743]	-	RNA binding [GO:0003723]; translation initiation factor activity [GO:0003743]	-	K03260	ko03013,ko05416,map03013,map05416
A0A8I6WCB5	Coatomer subunit gamma	COPG family	BART1_0-u02801	Coatomer subunit gamma	COPI vesicle coat [GO:0030126]; structural molecule activity [GO:0005198]; intracellular protein transport [GO:0006886]; vesicle-mediated transport [GO:0016192]	intracellular protein transport [GO:0006886]; vesicle-mediated transport [GO:0016192]	structural molecule activity [GO:0005198]	COPI vesicle coat [GO:0030126]	K17267	-
A0A8I6WCE8	Peroxisomal membrane protein PEX14	Peroxisomal membrane protein PEX14	BART1_0-u00022	Peroxisomal membrane protein PEX14	peroxisomal membrane [GO:0005778]; protein import into peroxisome matrix, docking [GO:0016560]	protein import into peroxisome matrix, docking [GO:0016560]	-	peroxisomal membrane [GO:0005778]	K13343	ko04146,map04146
A0A8I6WCK6	Nucleolysin TIA-1/TIAR / tRNA selenocysteine 1-associated protein 1	RNA recognition motif. (a.k.a. RRM, RBD, or RNP domain)	BART1_0-u10503	Polyadenylate-binding protein RBP45C	RNA binding [GO:0003723]	-	RNA binding [GO:0003723]	-	K25102	-
A0A8I6WCU8	Outer envelope pore protein 16-2, chloroplastic	-	BART1_0-u00460	outer envelope pore protein 16, chloroplastic-like	transmembrane transporter activity [GO:0022857]	-	transmembrane transporter activity [GO:0022857]	integral component of membrane [GO:0016021]	-	-
A0A8I6WCU9	DnaJ homolog subfamily C member 13	DnaJ homolog	BART1_0-u03377	DnaJ homolog subfamily C GRV2	endosome organization [GO:0007032]; regulation of early endosome to late endosome transport [GO:2000641]	endosome organization [GO:0007032]; regulation of early endosome to late endosome transport [GO:2000641]	-	-	K09533	-
A0A8I6WD63	Late embryogenesis abundant protein, putative	-	BART1_0-u03777	Late embryogenesis abundant protein 19	-	-	-	-	-	-
A0A8I6WD99	Beta-glucosidase [EC:3.2.1.21]	Glycosyl hydrolase 1 family	BART1_0-u22819	Hydroxyisourate hydrolase	hydrolase activity, hydrolyzing O-glycosyl compounds [GO:0004553]; carbohydrate metabolic process [GO:0005975]	carbohydrate metabolic process [GO:0005975]	hydrolase activity, hydrolyzing O-glycosyl compounds [GO:0004553]	-	K01188	ko00230,ko00460,ko00500,ko00940,ko01100,ko01110,ko01120,map00230,map00460,map00500,map00940,map01100,map01110,map01120
A0A8I6WDG9	AAI domain-containing protein	Gliadin/glutenin family	BART1_0-u00121	-	nutrient reservoir activity [GO:0045735]	-	nutrient reservoir activity [GO:0045735]	-	-	-
A0A8I6WDL3	Bifunctional inhibitor lipid-transfer protein seed storage 2S albumin superfamily protein	Plant LTP family	BART1_0-u01034	Endosperm transfer cell specific PR60	-	-	-	-	-	-
A0A8I6WDM4	Alanine transaminase [EC:2.6.1.2] / glutamate--glyoxylate aminotransferase [EC:2.6.1.4 2.6.1.2 2.6.1.44]	Class-I pyridoxal-phosphate-dependent aminotransferase family, Alanine aminotransferase subfamily	BART1_0-u11639	glutamate--glyoxylate aminotransferase 2-like	pyridoxal phosphate binding [GO:0030170]; transaminase activity [GO:0008483]; biosynthetic process [GO:0009058]	biosynthetic process [GO:0009058]	pyridoxal phosphate binding [GO:0030170]; transaminase activity [GO:0008483]	-	K14272	ko00220,ko00250,ko00260,ko00630,ko00710,ko01100,ko01110,ko01120,ko01130,ko01200,ko01210,ko01230,map00220,map00250,map00260,map00630,map00710,map01100,map01110,map01120,map01130,map01200,map01210,map01230
A0A8I6WDR3	V-type proton ATPase proteolipid subunit	V-ATPase proteolipid subunit family	BART1_0-u00219	V-type proton ATPase proteolipid subunit	proton-transporting V-type ATPase, V0 domain [GO:0033179]; proton-transporting ATPase activity, rotational mechanism [GO:0046961]	-	proton-transporting ATPase activity, rotational mechanism [GO:0046961]	proton-transporting V-type ATPase, V0 domain [GO:0033179]	K02155	ko00190,ko01100,ko04142,ko04145,ko04721,ko04966,ko05110,ko05120,ko05152,ko05323,map00190,map01100,map04142,map04145,map04721,map04966,map05110,map05120,map05152,map05323
A0A8I6WDV9	Histone H3	Histone H3 family	BART1_0-u01364	-	nucleosome [GO:0000786]; DNA binding [GO:0003677]; protein heterodimerization activity [GO:0046982]; structural constituent of chromatin [GO:0030527]	-	DNA binding [GO:0003677]; protein heterodimerization activity [GO:0046982]; structural constituent of chromatin [GO:0030527]	nucleosome [GO:0000786]	K11253	ko05034,ko05202,ko05322,map05034,map05202,map05322
A0A8I6WDX9	Bacterial surface antigen (D15)	Surface antigen	BART1_0-u04820	Bacterial surface antigen (D15)	outer membrane [GO:0019867]	-	-	outer membrane [GO:0019867]	K07277	-
A0A8I6WE67	Glutathione S-transferase [EC:2.5.1.18]	GST superfamily, Phi family	BART1_0-u01598	Glutathione S-transferase	-	-	-	-	K00799	ko00480,ko00980,ko00982,ko00983,ko01524,ko05200,ko05204,ko05225,ko05418,map00480,map00980,map00982,map00983,map01524,map05200,map05204,map05225,map05418
A0A8I6WE99	Starch synthase [EC:2.4.1.21]	Glycosyltransferase 1 family, Bacterial/plant glycogen synthase subfamily	BART1_0-u01619	Starch synthase IIIa	glycogen (starch) synthase activity [GO:0004373]; starch binding [GO:2001070]	starch biosynthetic process [GO:0019252]	glycogen (starch) synthase activity [GO:0004373]; starch binding [GO:2001070]	chloroplast [GO:0009507]	K00703	ko00500,ko01100,ko01110,ko02026,map00500,map01100,map01110,map02026
A0A8I6WEA7	Integral membrane protein	TspO/BZRP family	BART1_0-u01634	Translocator protein-like protein	integral component of membrane [GO:0016021]	-	-	integral component of membrane [GO:0016021]	K05770	ko04080,ko04214,ko04979,ko05166,map04080,map04214,map04979,map05166
A0A8I6WEG8	Mitochondrial inner membrane translocase subunit	Mitochondrial inner membrane translocase subunit	BART1_0-u12196	Mitochondrial inner membrane translocase subunit	TIM22 mitochondrial import inner membrane insertion complex [GO:0042721]; protein insertion into mitochondrial inner membrane [GO:0045039]	protein insertion into mitochondrial inner membrane [GO:0045039]	-	TIM22 mitochondrial import inner membrane insertion complex [GO:0042721]	-	-
A0A8I6WEH2	Dihydrolipoamide dehydrogenase [EC:1.8.1.4]	Class-I pyridine nucleotide-disulfide oxidoreductase family	BART1_0-u01747	Dihydrolipoyl dehydrogenase	dihydrolipoyl dehydrogenase activity [GO:0004148]; flavin adenine dinucleotide binding [GO:0050660]; cell redox homeostasis [GO:0045454]	cell redox homeostasis [GO:0045454]	dihydrolipoyl dehydrogenase activity [GO:0004148]; flavin adenine dinucleotide binding [GO:0050660]	-	K00382	ko00010,ko00020,ko00260,ko00280,ko00620,ko00630,ko00640,ko01100,ko01110,ko01120,ko01130,ko01200,map00010,map00020,map00260,map00280,map00620,map00630,map00640,map01100,map01110,map01120,map01130,map01200
A0A8I6WEN3	Phytocyanin domain-containing protein	Plastocyanin-like domain	BART1_0-u05681	Early nodulin-like protein 1	electron transfer activity [GO:0009055]	-	electron transfer activity [GO:0009055]	-	-	-
A0A8I6WEP4	Protease inhibitor/seed storage/LTP family	Plant LTP family	BART1_0-u12311	-	fatty acid binding [GO:0005504]; systemic acquired resistance [GO:0009627]	systemic acquired resistance [GO:0009627]	fatty acid binding [GO:0005504]	-	-	-
A0A8I6WEQ3	Late embryogenesis abundant protein	-	BART1_0-u05769	Putative late embryogenesis abundant protein	-	-	-	-	-	-
A0A8I6WF01	Guanylate-binding protein 1/3/4/7	TRAFAC class dynamin-like GTPase superfamily, GB1/RHD3 GTPase family	BART1_0-u06091	Guanylate-binding protein 1	GTP binding [GO:0005525]; GTPase activity [GO:0003924]	-	GTP binding [GO:0005525]; GTPase activity [GO:0003924]	-	K20899	ko04621,map04621
A0A8I6WF04	Oxalate decarboxylase	Germin family	BART1_0-u01324	Oxalate decarboxylase	manganese ion binding [GO:0030145]	-	manganese ion binding [GO:0030145]	-	K01569	-
A0A8I6WF61	PLAT domain-containing protein	PLAT domain-containing protein 2	BART1_0-u12747	0	-	-	-	-	-	-
A0A8I6WF89	Lactoylglutathione lyase [EC:4.4.1.5]	Glyoxalase I family	BART1_0-u02271	Glyoxalase I	lactoylglutathione lyase activity [GO:0004462]; metal ion binding [GO:0046872]	-	lactoylglutathione lyase activity [GO:0004462]; metal ion binding [GO:0046872]	-	K01759	ko00620,map00620
A0A8I6WF98	MFS transporter, SP family, ERD6-like sugar transporter	Major facilitator superfamily, Sugar transporter (TC 2.A.1.1) family	BART1_0-u06399	Major facilitator superfamily protein isoform 1	integral component of membrane [GO:0016021]; sugar transmembrane transporter activity [GO:0051119]	carbohydrate transport [GO:0008643]	sugar transmembrane transporter activity [GO:0051119]	integral component of membrane [GO:0016021]	K08145	-
A0A8I6WFE4	Tryptophan synthase alpha chain [EC:4.2.1.20]	TrpA family	BART1_0-u06565	Tryptophan synthase alpha chain chloroplastic	tryptophan synthase activity [GO:0004834]	-	tryptophan synthase activity [GO:0004834]	-	K01695	ko00260,ko00400,ko01100,ko01110,ko01130,ko01230,map00260,map00400,map01100,map01110,map01130,map01230
A0A8I6WFF8	Ras-related protein Rab-18	Ras family	BART1_0-u02582	Rab family, other	GTP binding [GO:0005525]; GTPase activity [GO:0003924]	-	GTP binding [GO:0005525]; GTPase activity [GO:0003924]	-	K07910	-
A0A8I6WFG3	Acetyl-CoA acyltransferase 1 [EC:2.3.1.16]	Thiolase-like superfamily, Thiolase family	BART1_0-u02591	Putative acetyl-CoA C-acyltransferase	acyltransferase activity, transferring groups other than amino-acyl groups [GO:0016747]	-	acyltransferase activity, transferring groups other than amino-acyl groups [GO:0016747]	-	K07513	ko00071,ko00280,ko00592,ko01040,ko01100,ko01110,ko01130,ko01212,ko03320,ko04146,map00071,map00280,map00592,map01040,map01100,map01110,map01130,map01212,map03320,map04146
A0A8I6WFJ6	U6 snRNA-associated Sm-like protein LSm8	SnRNP Sm proteins family	BART1_0-u06698	U6 snRNA-associated Sm-like protein LSm8	U4/U6 x U5 tri-snRNP complex [GO:0046540]; U6 snRNP [GO:0005688]; mRNA splicing, via spliceosome [GO:0000398]	mRNA splicing, via spliceosome [GO:0000398]	-	U4/U6 x U5 tri-snRNP complex [GO:0046540]; U6 snRNP [GO:0005688]	K12627	ko03018,ko03040,map03018,map03040
A0A8I6WFM8	Protein disulfide-isomerase A6 [EC:5.3.4.1]	Protein disulfide isomerase family	BART1_0-u01713	Protein disulfide-isomerase like 2-1	endoplasmic reticulum [GO:0005783]; protein disulfide isomerase activity [GO:0003756]	-	protein disulfide isomerase activity [GO:0003756]	endoplasmic reticulum [GO:0005783]	K09584	ko04141,map04141
A0A8I6WFS4	Poly(rC)-binding protein 3/4	K homology RNA-binding domain	BART1_0-u02896	K Homology domain-containing protein	RNA binding [GO:0003723]	-	RNA binding [GO:0003723]	-	K21444	-
A0A8I6WFT0	Sister chromatid cohesion protein PDS5 B-B	-	BART1_0-u13304	Sister chromatid cohesion protein PDS5 B-B	mitotic sister chromatid cohesion [GO:0007064]	mitotic sister chromatid cohesion [GO:0007064]	-	-	K11267	-
A0A8I6WFT1	Alpha-galactosidase [EC:3.2.1.22]	Glycosyl hydrolase 27 family	BART1_0-u02928	Alpha-galactosidase	hydrolase activity, hydrolyzing O-glycosyl compounds [GO:0004553]; carbohydrate metabolic process [GO:0005975]	carbohydrate metabolic process [GO:0005975]	hydrolase activity, hydrolyzing O-glycosyl compounds [GO:0004553]	-	K07407	ko00052,ko00561,ko00600,ko00603,map00052,map00561,map00600,map00603
A0A8I6WFZ9	Mitochondrial inner membrane protease	-	BART1_0-u07275	Mitochondrial inner membrane protease	serine-type endopeptidase activity [GO:0004252]; signal peptide processing [GO:0006465]	signal peptide processing [GO:0006465]	serine-type endopeptidase activity [GO:0004252]	-	K09647	ko03060,map03060
A0A8I6WG67	Hexokinase [EC:2.7.1.1]	Hexokinase family	BART1_0-u02006	Phosphotransferase	ATP binding [GO:0005524]; glucose binding [GO:0005536]; hexokinase activity [GO:0004396]; cellular glucose homeostasis [GO:0001678]	cellular glucose homeostasis [GO:0001678]	ATP binding [GO:0005524]; glucose binding [GO:0005536]; hexokinase activity [GO:0004396]	-	K00844	ko00010,ko00051,ko00052,ko00500,ko00520,ko00521,ko00524,ko01100,ko01110,ko01120,ko01130,ko01200,ko04066,ko04910,ko04930,ko04973,ko05230,map00010,map00051,map00052,map00500,map00520,map00521,map00524,map01100,map01110,map01120,map01130,map01200,map04066,map04910,map04930,map04973,map05230
A0A8I6WG72	Phospholipase D1/2 [EC:3.1.4.4]	Phospholipase D family, C2-PLD subfamily	BART1_0-u03274	Phospholipase D	catalytic activity [GO:0003824]	-	catalytic activity [GO:0003824]	-	K01115	ko00564,ko00565,ko01100,ko01110,ko04014,ko04024,ko04071,ko04072,ko04144,ko04666,ko04724,ko04912,ko05231,map00564,map00565,map01100,map01110,map04014,map04024,map04071,map04072,map04144,map04666,map04724,map04912,map05231
A0A8I6WG79	Thioredoxin-like fold domain-containing protein	-	BART1_0-u07646	DSBA-like thioredoxin domain containing protein	-	-	-	-	-	-
A0A8I6WG81	Mitochondrial dicarboxylate-tricarboxylate transporter DTC	Mitochondrial carrier (TC 2.A.29) family	BART1_0-u02049	Mitochondrial dicarboxylate/tricarboxylate transporter DTC	-	-	-	-	K15104	-
A0A8I6WG99	Histone H2B	Histone H2B family	BART1_0-u03327	-	nucleosome [GO:0000786]; DNA binding [GO:0003677]; protein heterodimerization activity [GO:0046982]; structural constituent of chromatin [GO:0030527]	-	DNA binding [GO:0003677]; protein heterodimerization activity [GO:0046982]; structural constituent of chromatin [GO:0030527]	nucleosome [GO:0000786]	K11252	ko05034,ko05203,ko05322,map05034,map05203,map05322
A0A8I6WGE8	Primary-amine oxidase [EC:1.4.3.21]	Copper/topaquinone oxidase family	BART1_0-u07864	Amine oxidase	copper ion binding [GO:0005507]; primary amine oxidase activity [GO:0008131]; quinone binding [GO:0048038]; amine metabolic process [GO:0009308]	amine metabolic process [GO:0009308]	copper ion binding [GO:0005507]; primary amine oxidase activity [GO:0008131]; quinone binding [GO:0048038]	-	K00276	ko00260,ko00350,ko00360,ko00410,ko00950,ko00960,ko01100,ko01110,map00260,map00350,map00360,map00410,map00950,map00960,map01100,map01110
A0A8I6WGF2	Ras-related protein Rab-11A	Ras family	BART1_0-u00202	Putative small GTPase superfamily, P-loop containing nucleoside triphosphate hydrolase	GTP binding [GO:0005525]; GTPase activity [GO:0003924]	-	GTP binding [GO:0005525]; GTPase activity [GO:0003924]	-	K07904	ko04144,ko04961,ko04962,ko04972,map04144,map04961,map04962,map04972
A0A8I6WGF3	Tr-type G domain-containing protein	TRAFAC class translation factor GTPase superfamily, Classic translation factor GTPase family, EF-Tu/EF-1A subfamily	BART1_0-u07886	Translation elongation factor	GTP binding [GO:0005525]; GTPase activity [GO:0003924]	-	GTP binding [GO:0005525]; GTPase activity [GO:0003924]	-	K03267	ko03015,map03015
A0A8I6WGG3	2-oxoglutarate dehydrogenase E1 component [EC:1.2.4.2]	Alpha-ketoglutarate dehydrogenase family	BART1_0-u07900	2-oxoglutarate dehydrogenase E1 component	oxoglutarate dehydrogenase (succinyl-transferring) activity [GO:0004591]; thiamine pyrophosphate binding [GO:0030976]; tricarboxylic acid cycle [GO:0006099]	tricarboxylic acid cycle [GO:0006099]	oxoglutarate dehydrogenase (succinyl-transferring) activity [GO:0004591]; thiamine pyrophosphate binding [GO:0030976]	-	K00164	ko00020,ko00310,ko00380,ko01100,ko01110,ko01120,ko01130,ko01200,map00020,map00310,map00380,map01100,map01110,map01120,map01130,map01200
A0A8I6WGH5	L-ascorbate peroxidase [EC:1.11.1.11]	Peroxidase family, Ascorbate peroxidase subfamily	-	-	heme binding [GO:0020037]; peroxidase activity [GO:0004601]; cellular response to oxidative stress [GO:0034599]	cellular response to oxidative stress [GO:0034599]	heme binding [GO:0020037]; peroxidase activity [GO:0004601]	-	K00434	ko00053,ko00480,map00053,map00480
A0A8I6WGH8	Acidic protein	Plant thionin (TC 1.C.44) family	BART1_0-u00255	0	defense response [GO:0006952]	defense response [GO:0006952]	-	-	-	-
A0A8I6WGR4	Histone H2A	Histone H2A family	BART1_0-u00528	-	nucleosome [GO:0000786]; DNA binding [GO:0003677]; protein heterodimerization activity [GO:0046982]; structural constituent of chromatin [GO:0030527]	-	DNA binding [GO:0003677]; protein heterodimerization activity [GO:0046982]; structural constituent of chromatin [GO:0030527]	nucleosome [GO:0000786]	K11251	ko04217,ko05034,ko05322,map04217,map05034,map05322
A0A8I6WGR6	Ricin B-type lectin domain-containing protein	-	BART1_0-u08247	-	-	-	-	-	-	-
A0A8I6WGX0	Early-methionine-labelled polypeptide	Small hydrophilic plant seed protein family	BART1_0-u03999	Early-methionine-labelled polypeptide	-	-	-	-	-	-
A0A8I6WGX2	Fasciclin-like arabinogalactan protein 8	Fasciclin-like AGP family	BART1_0-u13955	Fasciclin-like arabinogalactan protein 8	-	-	-	-	-	-
A0A8I6WGX4	Stress-related protein	Rubber elongation factor/Stress related protein REF/SRPP family	BART1_0-u08418	0	-	-	-	-	-	-
A0A8I6WGZ0	Xylose isomerase [EC:5.3.1.5]	Xylose isomerase family	BART1_0-u08468	Xylose isomerase	xylose isomerase activity [GO:0009045]; carbohydrate metabolic process [GO:0005975]	carbohydrate metabolic process [GO:0005975]	xylose isomerase activity [GO:0009045]	-	K01805	ko00040,ko00051,ko01100,map00040,map00051,map01100
A0A8I6WH07	Pre-mRNA-processing factor 19 [EC:2.3.2.27]	WD repeat PRP19 family	BART1_0-u02638	Pre-mRNA-processing factor 19 homolog 2	Prp19 complex [GO:0000974]; ubiquitin protein ligase activity [GO:0061630]; DNA repair [GO:0006281]; mRNA splicing, via spliceosome [GO:0000398]	DNA repair [GO:0006281]; mRNA splicing, via spliceosome [GO:0000398]	ubiquitin protein ligase activity [GO:0061630]	Prp19 complex [GO:0000974]	K10599	ko03040,ko04120,map03040,map04120
A0A8I6WH14	Protein argonaute 1-like	Argonaute family, Ago subfamily	BART1_0-u48821	Argonaute	nucleic acid binding [GO:0003676]	-	nucleic acid binding [GO:0003676]	-	K11593	-
A0A8I6WH53	Glutamate synthase (ferredoxin) [EC:1.4.7.1]	Glutamate synthase family	BART1_0-u08801	Ferredoxin-dependent glutamate synthase, chloroplastic	glutamate synthase activity [GO:0015930]; glutamate biosynthetic process [GO:0006537]	glutamate biosynthetic process [GO:0006537]	glutamate synthase activity [GO:0015930]	-	K00284	ko00630,ko00910,ko01120,map00630,map00910,map01120
A0A8I6WH69	Beta-glucosidase [EC:3.2.1.21]	Glycosyl hydrolase 1 family	BART1_0-u08768	Non-cyanogenic beta-glucosidase	hydrolase activity, hydrolyzing O-glycosyl compounds [GO:0004553]; carbohydrate metabolic process [GO:0005975]	carbohydrate metabolic process [GO:0005975]	hydrolase activity, hydrolyzing O-glycosyl compounds [GO:0004553]	-	K05350	ko00460,ko00500,ko00940,ko01100,ko01110,map00460,map00500,map00940,map01100,map01110
A0A8I6WH70	Seed storage protein	11S seed storage protein (globulins) family	BART1_0-u01101	12S seed storage globulin 1	nutrient reservoir activity [GO:0045735]	-	nutrient reservoir activity [GO:0045735]	-	-	-
A0A8I6WH75	Acyl-coenzyme A thioesterase 8-like	C/M/P thioester hydrolase family	BART1_0-u14174	acyl-coenzyme A thioesterase 8-like	acyl-CoA hydrolase activity [GO:0047617]; acyl-CoA metabolic process [GO:0006637]	acyl-CoA metabolic process [GO:0006637]	acyl-CoA hydrolase activity [GO:0047617]	-	K01068	ko00062,ko01040,ko01100,ko01110,map00062,map01040,map01100,map01110
A0A8I6WH86	Glutathione peroxidase [EC:1.11.1.9]	Glutathione peroxidase family	BART1_0-u45859	Glutathione peroxidase	glutathione peroxidase activity [GO:0004602]; response to oxidative stress [GO:0006979]	response to oxidative stress [GO:0006979]	glutathione peroxidase activity [GO:0004602]	-	K00432	ko00480,ko00590,ko04918,map00480,map00590,map04918
A0A8I6WHB0	Bowman-Birk type proteinase inhibitor	-	BART1_0-u57463	-	extracellular region [GO:0005576]; serine-type endopeptidase inhibitor activity [GO:0004867]	-	serine-type endopeptidase inhibitor activity [GO:0004867]	extracellular region [GO:0005576]	-	-
A0A8I6WHD1	dTMP kinase [EC:2.7.4.9]	Thymidylate kinase family	BART1_0-u08965	Thymidylate kinase, P-loop containing nucleoside triphosphate hydrolase	ATP binding [GO:0005524]; thymidylate kinase activity [GO:0004798]; dTDP biosynthetic process [GO:0006233]	dTDP biosynthetic process [GO:0006233]	ATP binding [GO:0005524]; thymidylate kinase activity [GO:0004798]	-	K00943	ko00240,ko01100,map00240,map01100
A0A8I6WHE1	Nascent polypeptide-associated complex subunit beta	NAC-beta family	BART1_0-u02809	Nascent polypeptide-associated complex subunit beta	-	-	-	-	K01527	ko04214,map04214
A0A8I6WHL6	NADH dehydrogenase [ubiquinone] 1 alpha subcomplex subunit 1	Complex I NDUFA1 subunit family	BART1_0-u04729	NADH dehydrogenase ubiquinone 1 alpha subcomplex subunit 1	-	-	-	-	K03945	ko00190,ko01100,ko04714,ko04723,ko04932,ko05010,ko05012,ko05016,map00190,map01100,map04714,map04723,map04932,map05010,map05012,map05016
A0A8I6WHM6	MHD domain-containing protein	Adaptor complexes medium subunit family	BART1_0-u09265	Adaptor protein complex 4 subunit u	clathrin adaptor complex [GO:0030131]; intracellular protein transport [GO:0006886]; vesicle-mediated transport [GO:0016192]	intracellular protein transport [GO:0006886]; vesicle-mediated transport [GO:0016192]	-	clathrin adaptor complex [GO:0030131]	K12402	ko04142,map04142
A0A8I6WHT4	Importin subunit alpha-6/7	Importin alpha family	BART1_0-u01709	Importin subunit alpha	cytoplasm [GO:0005737]; nuclear import signal receptor activity [GO:0061608]; protein import into nucleus [GO:0006606]	protein import into nucleus [GO:0006606]	nuclear import signal receptor activity [GO:0061608]	cytoplasm [GO:0005737]	K15042	-
A0A8I6WI27	Phospholipase D1/2 [EC:3.1.4.4]	Phospholipase D family, C2-PLD subfamily	BART1_0-u01852	Phospholipase D	membrane [GO:0016020]; calcium ion binding [GO:0005509]; phospholipase D activity [GO:0004630]; phosphatidylcholine metabolic process [GO:0046470]	phosphatidylcholine metabolic process [GO:0046470]	calcium ion binding [GO:0005509]; phospholipase D activity [GO:0004630]	membrane [GO:0016020]	K01115	ko00564,ko00565,ko01100,ko01110,ko04014,ko04024,ko04071,ko04072,ko04144,ko04666,ko04724,ko04912,ko05231,map00564,map00565,map01100,map01110,map04014,map04024,map04071,map04072,map04144,map04666,map04724,map04912,map05231
A0A8I6WI52	Calcium-binding protein 39	Mo25 family	BART1_0-u09740	Calcium-binding protein, putative	-	-	-	-	K08272	ko04150,ko04152,map04150,map04152
A0A8I6WI88	Cyclic phosphodiesterase	Cyclic phosphodiesterase	BART1_0-u05253	Cyclic phosphodiesterase	cyclic-nucleotide phosphodiesterase activity [GO:0004112]	-	cyclic-nucleotide phosphodiesterase activity [GO:0004112]	-	-	-
A0A8I6WIA8	Methionine-gamma-lyase [EC:4.4.1.11]	Trans-sulfuration enzymes family	BART1_0-u57409	methionine gamma-lyase-like	catalytic activity [GO:0003824]; pyridoxal phosphate binding [GO:0030170]; transsulfuration [GO:0019346]	transsulfuration [GO:0019346]	catalytic activity [GO:0003824]; pyridoxal phosphate binding [GO:0030170]	-	K01761	ko00270,ko00450,map00270,map00450
A0A8I6WIE7	Malonate-semialdehyde dehydrogenase (acetylating) / methylmalonate-semialdehyde dehydrogenase [EC:1.2.1.18 1.2.1.27]	Aldehyde dehydrogenase family	BART1_0-u15127	Methylmalonate-semialdehyde dehydrogenase	methylmalonate-semialdehyde dehydrogenase (acylating) activity [GO:0004491]	-	methylmalonate-semialdehyde dehydrogenase (acylating) activity [GO:0004491]	-	K00140	ko00280,ko00410,ko00562,ko00640,ko01100,ko01200,map00280,map00410,map00562,map00640,map01100,map01200
A0A8I6WIG4	Glutathione S-transferase [EC:2.5.1.18]	GST superfamily	BART1_0-u03272	Glutathione S-transferase, N-terminal domain containing protein, expressed	glutathione transferase activity [GO:0004364]; glutathione metabolic process [GO:0006749]	glutathione metabolic process [GO:0006749]	glutathione transferase activity [GO:0004364]	-	K00799	ko00480,ko00980,ko00982,ko00983,ko01524,ko05200,ko05204,ko05225,ko05418,map00480,map00980,map00982,map00983,map01524,map05200,map05204,map05225,map05418
A0A8I6WII2	Glutathione S-transferase [EC:2.5.1.18]	Glutathione S-transferase, N-terminal domain	BART1_0-u03284	Glutathione transferase	glutathione transferase activity [GO:0004364]; glutathione metabolic process [GO:0006749]	glutathione metabolic process [GO:0006749]	glutathione transferase activity [GO:0004364]	-	K00799	ko00480,ko00980,ko00982,ko00983,ko01524,ko05200,ko05204,ko05225,ko05418,map00480,map00980,map00982,map00983,map01524,map05200,map05204,map05225,map05418
A0A8I6WII5	F-box domain-containing protein	-	BART1_0-u40756	Soluble epoxide hydrolase	-	-	-	-	-	-
A0A8I6WIK7	6-phosphogluconate dehydrogenaseB	6-phosphogluconate dehydrogenase family	BART1_0-u05564	6-phosphogluconate dehydrogenase	NADP binding [GO:0050661]; phosphogluconate dehydrogenase (decarboxylating) activity [GO:0004616]; pentose-phosphate shunt [GO:0006098]	pentose-phosphate shunt [GO:0006098]	NADP binding [GO:0050661]; phosphogluconate dehydrogenase (decarboxylating) activity [GO:0004616]	-	K00033	ko00030,ko00480,ko01100,ko01110,ko01120,ko01130,ko01200,map00030,map00480,map01100,map01110,map01120,map01130,map01200
A0A8I6WIL0	TLDc domain-containing protein	TLDc domain-containing protein	BART1_0-u31919	0	-	-	-	-	-	-
A0A8I6WIL1	Stromal membrane-associated protein	Putative GTPase activating protein for Arf	BART1_0-u37639	ADP-ribosylation factor GTPase-activating protein AGD3	GTPase activator activity [GO:0005096]	-	GTPase activator activity [GO:0005096]	-	K12486	ko04144,map04144
A0A8I6WIL2	Rapid alkalinization factor-like	Plant rapid alkalinization factor (RALF) family	BART1_0-u05582	-	-	-	-	-	-	-
A0A8I6WIM9	Ubiquitin-conjugating enzyme E2 H [EC:2.3.2.23]	Ubiquitin-conjugating enzyme family	BART1_0-u02557	Ubiquitin-conjugating enzyme	-	-	-	-	K10576	ko04120,map04120
A0A8I6WIN4	Glutamate-ammonia ligase	Glutamine synthetase family	BART1_0-u02581	Glutamate-ammonia ligase	glutamate-ammonia ligase activity [GO:0004356]; glutamine biosynthetic process [GO:0006542]	glutamine biosynthetic process [GO:0006542]	glutamate-ammonia ligase activity [GO:0004356]	-	K01915	ko00220,ko00250,ko00630,ko00910,ko01100,ko01120,ko01230,ko02020,ko04217,ko04724,ko04727,map00220,map00250,map00630,map00910,map01100,map01120,map01230,map02020,map04217,map04724,map04727
A0A8I6WIX1	Heat shock 70kDa protein 1/2/6/8	Heat shock protein 70 family	-	-	ATP binding [GO:0005524]; ATP-dependent protein folding chaperone [GO:0140662]	-	ATP binding [GO:0005524]; ATP-dependent protein folding chaperone [GO:0140662]	-	K03283	ko03040,ko04010,ko04141,ko04144,ko04213,ko04612,ko04915,ko05134,ko05145,ko05162,ko05164,ko05169,map03040,map04010,map04141,map04144,map04213,map04612,map04915,map05134,map05145,map05162,map05164,map05169
A0A8I6WJ36	Lanthionine synthetase C-like protein	Lanthionine synthetase C-like protein family	BART1_0-u02973	G protein coupled receptor	carbohydrate metabolic process [GO:0005975]	carbohydrate metabolic process [GO:0005975]	-	-	-	-
A0A8I6WJD1	GBF-interacting protein 1	GBF-interacting protein 1	BART1_0-u06428	GBF-interacting protein 1	-	-	-	-	-	-
A0A8I6WJG5	26S proteasome regulatory subunit N9	Proteasome subunit S11 family	BART1_0-u09621	Proteasome component (PCI) domain	-	-	-	-	K03039	ko03050,ko05169,map03050,map05169
A0A8I6WJL7	Nucleoside diphosphate kinaseB	NDK family	BART1_0-u06758	Nucleoside diphosphate kinase	nucleoside diphosphate kinase activity [GO:0004550]; CTP biosynthetic process [GO:0006241]; GTP biosynthetic process [GO:0006183]; nucleoside diphosphate phosphorylation [GO:0006165]; UTP biosynthetic process [GO:0006228]	CTP biosynthetic process [GO:0006241]; GTP biosynthetic process [GO:0006183]; nucleoside diphosphate phosphorylation [GO:0006165]; UTP biosynthetic process [GO:0006228]	nucleoside diphosphate kinase activity [GO:0004550]	-	K00940	ko00230,ko00240,ko00983,ko01100,ko01110,ko01130,ko04016,map00230,map00240,map00983,map01100,map01110,map01130,map04016
A0A8I6WJL9	UBP1-associated protein 2B-like	RNA recognition motif. (a.k.a. RRM, RBD, or RNP domain)	BART1_0-u15868	RNA recognition motif domain	RNA binding [GO:0003723]	-	RNA binding [GO:0003723]	-	K12741	ko03040,map03040
A0A8I6WJN2	Cysteine synthase [EC:2.5.1.47] / L-3-cyanoalanine synthase/ cysteine synthase [EC:2.5.1.47 4.4.1.9]	Cysteine synthase/cystathionine beta-synthase family	BART1_0-u06814	L-3-cyanoalanine synthase/ cysteine synthase	mitochondrion [GO:0005739]; cysteine synthase activity [GO:0004124]; L-3-cyanoalanine synthase activity [GO:0050017]; cyanide metabolic process [GO:0019499]; cysteine biosynthetic process from serine [GO:0006535]	cyanide metabolic process [GO:0019499]; cysteine biosynthetic process from serine [GO:0006535]	cysteine synthase activity [GO:0004124]; L-3-cyanoalanine synthase activity [GO:0050017]	mitochondrion [GO:0005739]	K13034	ko00270,ko00460,ko00920,ko01100,ko01110,ko01120,ko01130,ko01200,ko01230,map00270,map00460,map00920,map01100,map01110,map01120,map01130,map01200,map01230
A0A8I6WJN4	Expansin-B4	Expansin family, Expansin B subfamily	BART1_0-u03609	Triticum beta-expansin	extracellular region [GO:0005576]; sexual reproduction [GO:0019953]	sexual reproduction [GO:0019953]	-	extracellular region [GO:0005576]	K20628	-
A0A8I6WJQ4	Pyruvate dehydrogenase E1 component alpha subunit [EC:1.2.4.1]	Pyruvate dehydrogenase E1 component subunit alpha, mitochondrial	BART1_0-u06865	-	intracellular membrane-bounded organelle [GO:0043231]; pyruvate dehydrogenase (acetyl-transferring) activity [GO:0004739]; acetyl-CoA biosynthetic process from pyruvate [GO:0006086]	acetyl-CoA biosynthetic process from pyruvate [GO:0006086]	pyruvate dehydrogenase (acetyl-transferring) activity [GO:0004739]	intracellular membrane-bounded organelle [GO:0043231]	K00161	ko00010,ko00020,ko00620,ko01100,ko01110,ko01120,ko01130,ko01200,ko04066,ko04922,ko05230,map00010,map00020,map00620,map01100,map01110,map01120,map01130,map01200,map04066,map04922,map05230
A0A8I6WJQ9	Methionyl aminopeptidase [EC:3.4.11.18]	Peptidase M24 family	BART1_0-u04012	Methionine aminopeptiase	-	-	-	-	K01265	-
A0A8I6WJR2	Ubiquinol oxidase	-	BART1_0-u01055	-	-	-	-	-	-	-
A0A8I6WJT5	Ethylene-responsive transcription factor 4	AP2-ERF domain-containing protein	-	AP2-ERF domain-containing protein	DNA binding [GO:0003677]; DNA-binding transcription factor activity [GO:0003700]	ethylene-activated signaling pathway [GO:0009873]	DNA binding [GO:0003677]; DNA-binding transcription factor activity [GO:0003700]	-	K09285	-
A0A8I6WJW9	Late embryogenesis abundant (LEA) hydroxyproline-rich glycoprotein family	-	BART1_0-u03902	Late embryogenesis abundant (LEA) hydroxyproline-rich glycoprotein family	defense response to other organism [GO:0098542]	defense response to other organism [GO:0098542]	-	-	-	-
A0A8I6WJX1	Molecular chaperone HtpG	Heat shock protein 90 family	BART1_0-u37203	Heat shock protein 90	ATP binding [GO:0005524]; ATP hydrolysis activity [GO:0016887]; ATP-dependent protein folding chaperone [GO:0140662]; unfolded protein binding [GO:0051082]	-	ATP binding [GO:0005524]; ATP hydrolysis activity [GO:0016887]; ATP-dependent protein folding chaperone [GO:0140662]; unfolded protein binding [GO:0051082]	-	K04079	ko04141,ko04151,ko04217,ko04612,ko04621,ko04626,ko04657,ko04659,ko04914,ko04915,ko05200,ko05215,ko05418,map04141,map04151,map04217,map04612,map04621,map04626,map04657,map04659,map04914,map04915,map05200,map05215,map05418
A0A8I6WJX4	Ras-related protein Rab-6A	Ras family	BART1_0-u10711	-	GTP binding [GO:0005525]; GTPase activity [GO:0003924]	-	GTP binding [GO:0005525]; GTPase activity [GO:0003924]	-	K07893	-
A0A8I6WK02	Phosphoglycerate mutase-like protein 1	Histidine phosphatase superfamily (branch 1)	BART1_0-u07423	Phosphoglycerate mutase-like protein 1	-	-	-	-	-	-
A0A8I6WK14	PX domain-containing protein	Vps5 C terminal like	BART1_0-u04044	Sorting nexin 2B	phosphatidylinositol binding [GO:0035091]	-	phosphatidylinositol binding [GO:0035091]	-	K17917	ko04144,map04144
A0A8I6WK37	Regulator of nonsense transcripts 1 [EC:3.6.4.13 5.6.2.3]	DNA2/NAM7 helicase family	BART1_0-u11026	-	cytoplasm [GO:0005737]; ATP binding [GO:0005524]; DNA binding [GO:0003677]; hydrolase activity [GO:0016787]; RNA binding [GO:0003723]; RNA helicase activity [GO:0003724]; zinc ion binding [GO:0008270]; nuclear-transcribed mRNA catabolic process, nonsense-mediated decay [GO:0000184]	nuclear-transcribed mRNA catabolic process, nonsense-mediated decay [GO:0000184]	ATP binding [GO:0005524]; DNA binding [GO:0003677]; hydrolase activity [GO:0016787]; RNA binding [GO:0003723]; RNA helicase activity [GO:0003724]; zinc ion binding [GO:0008270]	cytoplasm [GO:0005737]	K14326	ko03013,ko03015,map03013,map03015
A0A8I6WK45	Mannosylglycoprotein endo-beta-mannosidase [EC:3.2.1.152]	Glycosyl hydrolase 2 family	BART1_0-u04231	Mannosylglycoprotein endo-beta-mannosidase	mannosylglycoprotein endo-beta-mannosidase activity [GO:0033947]; carbohydrate metabolic process [GO:0005975]	carbohydrate metabolic process [GO:0005975]	mannosylglycoprotein endo-beta-mannosidase activity [GO:0033947]	-	K18577	-
A0A8I6WK56	Argininosuccinate synthase [EC:6.3.4.5]	Arginosuccinate synthase	BART1_0-u04207	Argininosuccinate synthase chloroplastic	argininosuccinate synthase activity [GO:0004055]; ATP binding [GO:0005524]; arginine biosynthetic process [GO:0006526]	arginine biosynthetic process [GO:0006526]	argininosuccinate synthase activity [GO:0004055]; ATP binding [GO:0005524]	-	K01940	ko00220,ko00250,ko01100,ko01110,ko01130,ko01230,ko05418,map00220,map00250,map01100,map01110,map01130,map01230,map05418
A0A8I6WK61	E3 ubiquitin-protein ligase KEG [EC:2.7.11.1 2.3.2.27]	Ankyrin repeats (many copies)	BART1_0-u04225	E3 ubiquitin-protein ligase keg	ATP binding [GO:0005524]; metal ion binding [GO:0046872]; protein kinase activity [GO:0004672]; ubiquitin-protein transferase activity [GO:0004842]; abscisic acid-activated signaling pathway [GO:0009738]; defense response [GO:0006952]; protein phosphorylation [GO:0006468]	abscisic acid-activated signaling pathway [GO:0009738]; defense response [GO:0006952]; protein phosphorylation [GO:0006468]	ATP binding [GO:0005524]; metal ion binding [GO:0046872]; protein kinase activity [GO:0004672]; ubiquitin-protein transferase activity [GO:0004842]	-	K16279	-
A0A8I6WKC3	Phospholipase A1	AB hydrolase superfamily, Lipase family	BART1_0-u04391	Mono-and diacylglycerol lipase	phospholipase A1 activity [GO:0008970]; lipid metabolic process [GO:0006629]	lipid metabolic process [GO:0006629]	phospholipase A1 activity [GO:0008970]	-	K01058	-
A0A8I6WKE5	PERQ amino acid-rich with GYF domain-containing protein	GYF domain-containing protein	BART1_0-u24147	GYF domain-containing protein	-	-	-	-	K18730	-
A0A8I6WKG3	Phospholipase A-2-activating protein	PFU (PLAA family ubiquitin binding)	BART1_0-u11504	Dynein assembly factor with WDR repeat domains 1	-	-	-	-	K14018	ko04141,map04141
A0A8I6WKI4	Transcription elongation factor SPT6	SPT6 family	BART1_0-u04651	Transcription elongation factor spt6	nucleic acid binding [GO:0003676]; nucleobase-containing compound metabolic process [GO:0006139]; positive regulation of transcription elongation by RNA polymerase II [GO:0032968]	nucleobase-containing compound metabolic process [GO:0006139]; positive regulation of transcription elongation by RNA polymerase II [GO:0032968]	nucleic acid binding [GO:0003676]	-	K11292	-
A0A8I6WKM0	Dihydroorotate dehydrogenase [EC:1.3.5.2]	Dihydroorotate dehydrogenase family, Type 2 subfamily	BART1_0-u16167	Dihydroorotate dehydrogenase	cytoplasm [GO:0005737]; membrane [GO:0016020]; dihydroorotate dehydrogenase activity [GO:0004152]; 'de novo' pyrimidine nucleobase biosynthetic process [GO:0006207]	'de novo' pyrimidine nucleobase biosynthetic process [GO:0006207]	dihydroorotate dehydrogenase activity [GO:0004152]	cytoplasm [GO:0005737]; membrane [GO:0016020]	K00254	ko00240,ko01100,map00240,map01100
A0A8I6WKT0	Peroxidase [EC:1.11.1.7]	Peroxidase family, Ascorbate peroxidase subfamily; Peroxidase family, Classical plant (class III) peroxidase subfamily	BART1_0-u08322	Peroxidase	heme binding [GO:0020037]; peroxidase activity [GO:0004601]; hydrogen peroxide catabolic process [GO:0042744]; response to oxidative stress [GO:0006979]	hydrogen peroxide catabolic process [GO:0042744]; response to oxidative stress [GO:0006979]	heme binding [GO:0020037]; peroxidase activity [GO:0004601]	-	K00430	ko00940,ko01100,ko01110,map00940,map01100,map01110
A0A8I6WKV5	UBX domain-containing protein	UBX domain-containing protein	BART1_0-u16269	Plant UBX domain-containing protein 7	-	-	-	-	K18726	-
A0A8I6WKX9	Amidophosphoribosyltransferase [EC:2.4.2.14]	Purine/pyrimidine phosphoribosyltransferase family	BART1_0-u05121	Amidophosphoribosyltransferase, chloroplastic (Fragment)	amidophosphoribosyltransferase activity [GO:0004044]; purine nucleobase biosynthetic process [GO:0009113]	purine nucleobase biosynthetic process [GO:0009113]	amidophosphoribosyltransferase activity [GO:0004044]	-	K00764	ko00230,ko00250,ko01100,ko01110,ko01130,map00230,map00250,map01100,map01110,map01130
A0A8I6WKY2	DUF1682 family protein	DUF1682	BART1_0-u57500	-	endoplasmic reticulum [GO:0005783]; calcium ion binding [GO:0005509]; endoplasmic reticulum calcium ion homeostasis [GO:0032469]	endoplasmic reticulum calcium ion homeostasis [GO:0032469]	calcium ion binding [GO:0005509]	endoplasmic reticulum [GO:0005783]	K24962	-
A0A8I6WL10	Non-specific lipid transfer protein GPI-anchored 1	Plant Lipid Transfer Protein family	BART1_0-u04762	Non-specific lipid-transfer protein (Fragment)	lipid binding [GO:0008289]; lipid transport [GO:0006869]	lipid transport [GO:0006869]	lipid binding [GO:0008289]	-	-	-
A0A8I6WL52	Ras GTPase-activating protein-binding protein 2	Nuclear transport factor 2 (NTF2) domain	BART1_0-u10220	Nuclear transport factor 2 (NTF2) family protein with RNA binding (RRM-RBD-RNP motifs) domain	RNA binding [GO:0003723]	-	RNA binding [GO:0003723]	-	K17265	-
A0A8I6WL88	Acyl-CoA-binding protein, ACBP	ACBP family	BART1_0-u57893	Acyl-CoA-binding protein, ACBP	fatty-acyl-CoA binding [GO:0000062]	-	fatty-acyl-CoA binding [GO:0000062]	-	-	-
A0A8I6WLF6	H/ACA ribonucleoprotein complex subunit 4 [EC:5.4.99.-]	Pseudouridine synthase TruB family	BART1_0-u09038	Pseudouridine synthase/archaeosine transglycosylase	pseudouridine synthase activity [GO:0009982]; RNA binding [GO:0003723]; pseudouridine synthesis [GO:0001522]; RNA processing [GO:0006396]	pseudouridine synthesis [GO:0001522]; RNA processing [GO:0006396]	pseudouridine synthase activity [GO:0009982]; RNA binding [GO:0003723]	-	K11131	ko03008,map03008
A0A8I6WLH7	Glutathione peroxidase	MCTP family	BART1_0-u16548	Glutathione peroxidase	-	-	-	-	-	-
A0A8I6WLJ7	U6 snRNA-associated Sm-like protein LSm3	SnRNP Sm proteins family	BART1_0-u23100	U6 snRNA-associated Sm-like protein LSm3	RNA binding [GO:0003723]; mRNA splicing, via spliceosome [GO:0000398]	mRNA splicing, via spliceosome [GO:0000398]	RNA binding [GO:0003723]	-	K12622	ko03018,ko03040,map03018,map03040
A0A8I6WLK0	Monovalent cation:H+ antiporter-2, CPA2 family	Monovalent cation:H+ antiporter-2, CPA2 family	BART1_0-u16575	-	integral component of membrane [GO:0016021]; solute:proton antiporter activity [GO:0015299]; potassium ion transport [GO:0006813]	potassium ion transport [GO:0006813]	solute:proton antiporter activity [GO:0015299]	integral component of membrane [GO:0016021]	K03455	-
A0A8I6WLM1	Non-specific lipid transfer protein-like 1	Plant LTP family	BART1_0-u09211	Non-specific lipid transfer protein-like 1	lipid binding [GO:0008289]; lipid transport [GO:0006869]	lipid transport [GO:0006869]	lipid binding [GO:0008289]	-	-	-
A0A8I6WLS8	Phosphoethanolamine N-methyltransferase [EC:2.1.1.103]	Class I-like SAM-binding methyltransferase superfamily, gTMT family	BART1_0-u05415	Phosphoethanolamine N-methyltransferase 1	phosphoethanolamine N-methyltransferase activity [GO:0000234]; phosphatidylcholine biosynthetic process [GO:0006656]	phosphatidylcholine biosynthetic process [GO:0006656]	phosphoethanolamine N-methyltransferase activity [GO:0000234]	-	K05929	ko00564,map00564
A0A8I6WLW0	Subtilisin-like protease SBT4.3	Peptidase S8 family	BART1_0-u06248	Subtilisin-like protease	serine-type endopeptidase activity [GO:0004252]; proteolysis [GO:0006508]	proteolysis [GO:0006508]	serine-type endopeptidase activity [GO:0004252]	-	-	-
A0A8I6WM41	Vitellogenic carboxypeptidase-like protein [EC:3.4.16.-]	Peptidase S10 family	BART1_0-u06442	Carboxypeptidase	serine-type carboxypeptidase activity [GO:0004185]; proteolysis [GO:0006508]	proteolysis [GO:0006508]	serine-type carboxypeptidase activity [GO:0004185]	-	K09645	-
A0A8I6WM42	NADH dehydrogenase [ubiquinone] iron-sulfur protein 4, mitochondrial	ETC complex I subunit conserved region	BART1_0-u09723	NADH-ubiquinone oxidoreductase	mitochondrial respiratory chain complex I [GO:0005747]; electron transport chain [GO:0022900]	electron transport chain [GO:0022900]	-	mitochondrial respiratory chain complex I [GO:0005747]	K03937	ko00190,ko01100,ko04714,ko04723,ko04932,ko05010,ko05012,ko05016,map00190,map01100,map04714,map04723,map04932,map05010,map05012,map05016
A0A8I6WM52	Desiccation protectant protein LEA	LEA type 2 family	BART1_0-u06502	Desiccation protectant protein Lea	response to desiccation [GO:0009269]	response to desiccation [GO:0009269]	-	-	-	-
A0A8I6WM65	RuvB-like protein 2 [EC:5.6.2.3]	RuvB family	BART1_0-u09870	Alpha-1,6-mannosyl-glycoprotein 2-beta-N-acetylglucosaminyltransferase	Ino80 complex [GO:0031011]; NuA4 histone acetyltransferase complex [GO:0035267]; R2TP complex [GO:0097255]; ATP binding [GO:0005524]; ATP-dependent activity, acting on DNA [GO:0008094]	-	ATP binding [GO:0005524]; ATP-dependent activity, acting on DNA [GO:0008094]	Ino80 complex [GO:0031011]; NuA4 histone acetyltransferase complex [GO:0035267]; R2TP complex [GO:0097255]	K11338	-
A0A8I6WMA0	Non-specific lipid transfer protein GPI-anchored 1	Plant LTP family, B11E subfamily	BART1_0-u05791	-	lipid transport [GO:0006869]	lipid transport [GO:0006869]	-	-	-	-
A0A8I6WMA2	Acetyl-CoA acyltransferase 1 [EC:2.3.1.16]	Thiolase-like superfamily, Thiolase family	BART1_0-u16967	Pectinesterase inhibitor	acyltransferase activity, transferring groups other than amino-acyl groups [GO:0016747]	-	acyltransferase activity, transferring groups other than amino-acyl groups [GO:0016747]	-	K00626	ko00071,ko00072,ko00280,ko00310,ko00362,ko00380,ko00620,ko00630,ko00640,ko00650,ko00720,ko00900,ko01100,ko01110,ko01120,ko01130,ko01200,ko01212,ko02020,map00071,map00072,map00280,map00310,map00362,map00380,map00620,map00630,map00640,map00650,map00720,map00900,map01100,map01110,map01120,map01130,map01200,map01212,map02020
A0A8I6WMB7	Glycosyltransferase	UDP-glycosyltransferase family	BART1_0-u00647	Glycosyltransferase	UDP-glycosyltransferase activity [GO:0008194]	-	UDP-glycosyltransferase activity [GO:0008194]	-	K08237	-
A0A8I6WMI1	Protein transport protein SEC24	Protein transport protein Sec24-like	BART1_0-u06917	Zinc finger protein	COPII vesicle coat [GO:0030127]; zinc ion binding [GO:0008270]; endoplasmic reticulum to Golgi vesicle-mediated transport [GO:0006888]; intracellular protein transport [GO:0006886]	endoplasmic reticulum to Golgi vesicle-mediated transport [GO:0006888]; intracellular protein transport [GO:0006886]	zinc ion binding [GO:0008270]	COPII vesicle coat [GO:0030127]	K14007	ko04141,map04141
A0A8I6WML0	Fructose-bisphosphate aldolase, class I [EC:4.1.2.13]	Class I fructose-bisphosphate aldolase family	BART1_0-u17154	-	fructose-bisphosphate aldolase activity [GO:0004332]; glycolytic process [GO:0006096]	glycolytic process [GO:0006096]	fructose-bisphosphate aldolase activity [GO:0004332]	-	K01623	ko00010,ko00030,ko00051,ko00680,ko00710,ko01100,ko01110,ko01120,ko01130,ko01200,ko01230,map00010,map00030,map00051,map00680,map00710,map01100,map01110,map01120,map01130,map01200,map01230
A0A8I6WMP9	DnaJ homolog subfamily B member 4	DnaJ homolog	BART1_0-u06074	Chaperone protein dnaJ 3	unfolded protein binding [GO:0051082]; protein folding [GO:0006457]	protein folding [GO:0006457]	unfolded protein binding [GO:0051082]	-	K09510	-
A0A8I6WMV8	Reactive Intermediate Deaminase A, chloroplastic	RutC family	BART1_0-u10500	Ribonuclease	-	-	-	-	K09022	-
A0A8I6WN16	Eukaryotic aspartyl protease family protein	Peptidase A1 family	BART1_0-u17478	Basic 7S globulin	aspartic-type endopeptidase activity [GO:0004190]; proteolysis [GO:0006508]	proteolysis [GO:0006508]	aspartic-type endopeptidase activity [GO:0004190]	-	K22683	-
A0A8I6WN26	HSP20 family protein	Small heat shock protein (HSP20) family	BART1_0-u17482	Class I heat shock protein 1	-	-	-	-	K13993	ko04141,map04141
A0A8I6WN69	Calcium-binding protein CML	Calcineurin regulatory subunit family	BART1_0-u17564	Calcium-binding allergen Ole e like	calcium ion binding [GO:0005509]	-	calcium ion binding [GO:0005509]	-	K13448	ko04626,map04626
A0A8I6WN81	Pyruvate kinase [EC:2.7.1.40]	Pyruvate kinase family	BART1_0-u10697	Putative reverse transcriptase (Fragment)	magnesium ion binding [GO:0000287]; potassium ion binding [GO:0030955]; pyruvate kinase activity [GO:0004743]	-	magnesium ion binding [GO:0000287]; potassium ion binding [GO:0030955]; pyruvate kinase activity [GO:0004743]	-	K00873	ko00010,ko00230,ko00620,ko01100,ko01110,ko01120,ko01130,ko01200,ko01230,ko04922,ko04930,ko05165,ko05203,ko05230,map00010,map00230,map00620,map01100,map01110,map01120,map01130,map01200,map01230,map04922,map04930,map05165,map05203,map05230
A0A8I6WNB3	Serine/threonine-protein kinase SRK2 [EC:2.7.11.1]	Protein kinase superfamily	BART1_0-u12436	Stress-induced protein kinase1	ATP binding [GO:0005524]; protein kinase activity [GO:0004672]; protein phosphorylation [GO:0006468]	protein phosphorylation [GO:0006468]	ATP binding [GO:0005524]; protein kinase activity [GO:0004672]	-	K14498	ko04016,ko04075,map04016,map04075
A0A8I6WND3	Disulfide isomerase	Thioredoxin family	BART1_0-u12467	Disulfide isomerase	-	-	-	-	K09580	ko04141,map04141
A0A8I6WNF0	AAI domain-containing protein	Gliadin/glutenin family	-	-	nutrient reservoir activity [GO:0045735]	-	nutrient reservoir activity [GO:0045735]	-	-	-
A0A8I6WNF6	AAI domain-containing protein	Gliadin/glutenin family	-	-	nutrient reservoir activity [GO:0045735]	-	nutrient reservoir activity [GO:0045735]	-	-	-
A0A8I6WNQ1	Importin-7	Importin N-terminal domain-containing protein	BART1_0-u11848	Importin-beta	small GTPase binding [GO:0031267]; intracellular protein transport [GO:0006886]	intracellular protein transport [GO:0006886]	small GTPase binding [GO:0031267]	-	K20223	ko04013,map04013
A0A8I6WNR5	Tyrosine-protein phosphatase domain-containing protein	Glycogen recognition site of AMP-activated protein kinase	BART1_0-u06607	Dual specificity phosphatase	carbohydrate phosphatase activity [GO:0019203]; protein tyrosine/serine/threonine phosphatase activity [GO:0008138]; phosphorylated carbohydrate dephosphorylation [GO:0046838]; protein dephosphorylation [GO:0006470]; starch catabolic process [GO:0005983]	phosphorylated carbohydrate dephosphorylation [GO:0046838]; protein dephosphorylation [GO:0006470]; starch catabolic process [GO:0005983]	carbohydrate phosphatase activity [GO:0019203]; protein tyrosine/serine/threonine phosphatase activity [GO:0008138]	-	-	-
A0A8I6WNS5	Caffeic acid 3-O-methyltransferase / acetylserotonin O-methyltransferase [EC:2.1.1.68 2.1.1.4]	Class I-like SAM-binding methyltransferase superfamily, Cation-independent O-methyltransferase family	BART1_0-u00317	Caffeic acid O-methyltransferase	O-methyltransferase activity [GO:0008171]; protein dimerization activity [GO:0046983]	-	O-methyltransferase activity [GO:0008171]; protein dimerization activity [GO:0046983]	-	K22439	-
A0A8I6WNV8	12-oxophytodienoic acid reductase [EC:1.3.1.42]	NADH:flavin oxidoreductase/NADH oxidase family	BART1_0-u12558	NADH:flavin oxidoreductase/NADH oxidase	FMN binding [GO:0010181]; oxidoreductase activity [GO:0016491]	-	FMN binding [GO:0010181]; oxidoreductase activity [GO:0016491]	-	K05894	ko00592,ko01100,ko01110,map00592,map01100,map01110
A0A8I6WNW9	Plant cysteine oxidase [EC:1.13.11.-]	Cysteine dioxygenase family	BART1_0-u06649	Cysteamine dioxygenase	oxidoreductase activity, acting on single donors with incorporation of molecular oxygen, incorporation of two atoms of oxygen [GO:0016702]	-	oxidoreductase activity, acting on single donors with incorporation of molecular oxygen, incorporation of two atoms of oxygen [GO:0016702]	-	K10712	ko00430,ko01100,map00430,map01100
A0A8I6WP27	Phosphoesterase domain	Metallophosphoesterase superfamily	BART1_0-u12232	Phosphoesterase domain	hydrolase activity [GO:0016787]	-	hydrolase activity [GO:0016787]	-	-	-
A0A8I6WP44	E3 UFM1-protein ligase 1 [EC:2.3.2.-]	E3 UFM1-protein ligase 1 homolog	BART1_0-u00661	E3 UFM1-protein ligase 1 like	UFM1 ligase activity [GO:0061666]; protein ufmylation [GO:0071569]	protein ufmylation [GO:0071569]	UFM1 ligase activity [GO:0061666]	-	K22755	-
A0A8I6WP99	Molecular chaperone GrpE	GrpE family	BART1_0-u12418	Molecular chaperone GrpE	adenyl-nucleotide exchange factor activity [GO:0000774]; chaperone binding [GO:0051087]; protein homodimerization activity [GO:0042803]; protein folding [GO:0006457]	protein folding [GO:0006457]	adenyl-nucleotide exchange factor activity [GO:0000774]; chaperone binding [GO:0051087]; protein homodimerization activity [GO:0042803]	-	K03687	-
A0A8I6WPG8	Histone H2B	Histone H2B family	-	-	nucleosome [GO:0000786]; DNA binding [GO:0003677]; protein heterodimerization activity [GO:0046982]; structural constituent of chromatin [GO:0030527]	-	DNA binding [GO:0003677]; protein heterodimerization activity [GO:0046982]; structural constituent of chromatin [GO:0030527]	nucleosome [GO:0000786]	K11252	ko05034,ko05203,ko05322,map05034,map05203,map05322
A0A8I6WPJ3	12-oxophytodienoic acid reductase [EC:1.3.1.42]	NADH:flavin oxidoreductase/NADH oxidase family	BART1_0-u00163	12-oxo-phytodienoic acid reductase	FMN binding [GO:0010181]; oxidoreductase activity [GO:0016491]	-	FMN binding [GO:0010181]; oxidoreductase activity [GO:0016491]	-	K05894	ko00592,ko01100,ko01110,map00592,map01100,map01110
A0A8I6WPK0	Knot1 domain-containing protein	DEFL family	BART1_0-u00183	-	defense response [GO:0006952]	defense response [GO:0006952]	-	-	-	-
A0A8I6WPL1	TRNA selenocysteine 1-associated protein 1	RNA recognition motif. (a.k.a. RRM, RBD, or RNP domain)	BART1_0-u12679	-	RNA binding [GO:0003723]	-	RNA binding [GO:0003723]	-	K25102	-
A0A8I6WPR8	Mitochondrial-processing peptidase subunit alpha [EC:3.4.24.64]	Peptidase M16 family	BART1_0-u18572	Coenzyme PQQ biosynthesis protein	metal ion binding [GO:0046872]	-	metal ion binding [GO:0046872]	-	K10047	-
A0A8I6WPS2	Aldose 1-epimerase [EC:5.1.3.3]	Aldose epimerase family	BART1_0-u12763	0	carbohydrate binding [GO:0030246]; isomerase activity [GO:0016853]; hexose metabolic process [GO:0019318]	hexose metabolic process [GO:0019318]	carbohydrate binding [GO:0030246]; isomerase activity [GO:0016853]	-	K01785	ko00010,ko00052,ko01100,ko01110,ko01120,ko01130,map00010,map00052,map01100,map01110,map01120,map01130
A0A8I6WPT7	Tubulin-specific chaperone D	Tubulin-specific chaperone D	BART1_0-u03185	Armadillo-like helical	beta-tubulin binding [GO:0048487]; GTPase activator activity [GO:0005096]; post-chaperonin tubulin folding pathway [GO:0007023]; tubulin complex assembly [GO:0007021]	post-chaperonin tubulin folding pathway [GO:0007023]; tubulin complex assembly [GO:0007021]	beta-tubulin binding [GO:0048487]; GTPase activator activity [GO:0005096]	-	K21767	-
A0A8I6WPU1	Senescence-specific cysteine protease SAG39	Peptidase C1 family	BART1_0-u00391	0	cysteine-type peptidase activity [GO:0008234]; proteolysis [GO:0006508]	proteolysis [GO:0006508]	cysteine-type peptidase activity [GO:0008234]	-	K01363	ko04140,ko04142,ko04145,ko04210,ko04612,ko04621,ko04924,ko05205,ko05323,ko05418,map04140,map04142,map04145,map04210,map04612,map04621,map04924,map05205,map05323,map05418
A0A8I6WPY9	Stress-response A-B barrel domain-containing protein	Stress responsive A/B Barrel Domain	BART1_0-u07206	Stress-responsive protein	-	-	-	-	-	-
A0A8I6WPZ6	Valyl-tRNA synthetase [EC:6.1.1.9]	Class-I aminoacyl-tRNA synthetase family	BART1_0-u18771	RING/U-box superfamily protein	aminoacyl-tRNA editing activity [GO:0002161]; ATP binding [GO:0005524]; valine-tRNA ligase activity [GO:0004832]; valyl-tRNA aminoacylation [GO:0006438]	valyl-tRNA aminoacylation [GO:0006438]	aminoacyl-tRNA editing activity [GO:0002161]; ATP binding [GO:0005524]; valine-tRNA ligase activity [GO:0004832]	-	K01873	ko00970,map00970
A0A8I6WQ13	Ubiquitin carboxyl-terminal hydrolase 5/13 [EC:3.4.19.12]	Peptidase C19 family	BART1_0-u18832	ABC transporter C family member 8	cysteine-type deubiquitinase activity [GO:0004843]; zinc ion binding [GO:0008270]; protein deubiquitination [GO:0016579]; ubiquitin-dependent protein catabolic process [GO:0006511]	protein deubiquitination [GO:0016579]; ubiquitin-dependent protein catabolic process [GO:0006511]	cysteine-type deubiquitinase activity [GO:0004843]; zinc ion binding [GO:0008270]	-	K11836	-
A0A8I6WQ54	Amidase domain-containing protein	Amidase family	-	-	catalytic activity [GO:0003824]	-	catalytic activity [GO:0003824]	-	K01426	-
A0A8I6WQ57	Salt tolerant protein	BetVI family	BART1_0-u12850	Salt tolerant protein	abscisic acid binding [GO:0010427]; protein phosphatase inhibitor activity [GO:0004864]; signaling receptor activity [GO:0038023]; abscisic acid-activated signaling pathway [GO:0009738]; defense response [GO:0006952]	abscisic acid-activated signaling pathway [GO:0009738]; defense response [GO:0006952]	abscisic acid binding [GO:0010427]; protein phosphatase inhibitor activity [GO:0004864]; signaling receptor activity [GO:0038023]	-	-	-
A0A8I6WQA0	Pentatricopeptide repeat domain	Pentatricopeptide repeat-containing protein	BART1_0-u09574	Putative tetratricopeptide-like helical domain-containing protein	-	-	-	-	K17669	-
A0A8I6WQE1	GDSL-like Lipase/Acylhydrolase	GDSL-like Lipase/Acylhydrolase	BART1_0-u19147	Sinapine esterase	hydrolase activity, acting on ester bonds [GO:0016788]	-	hydrolase activity, acting on ester bonds [GO:0016788]	-	K21026	ko00901,ko01110,map00901,map01110
A0A8I6WQE6	Pyruvate kinase [EC:2.7.1.40]	Pyruvate kinase family	BART1_0-u03614	Pyruvate kinase isozyme G, chloroplastic	magnesium ion binding [GO:0000287]; potassium ion binding [GO:0030955]; pyruvate kinase activity [GO:0004743]	-	magnesium ion binding [GO:0000287]; potassium ion binding [GO:0030955]; pyruvate kinase activity [GO:0004743]	-	K00873	ko00010,ko00230,ko00620,ko01100,ko01110,ko01120,ko01130,ko01200,ko01230,ko04922,ko04930,ko05165,ko05203,ko05230,map00010,map00230,map00620,map01100,map01110,map01120,map01130,map01200,map01230,map04922,map04930,map05165,map05203,map05230
A0A8I6WQG0	Vacuolar protein sorting-associated protein 13A/C	Vacuolar protein sorting-associated protein 13A/C	BART1_0-u03760	Vacuolar protein sorting-associated protein (Fragment)	-	-	-	-	K19525	-
A0A8I6WQI8	Ubiquitin-like-conjugating enzyme ATG3	Autophagy-related protein 3	BART1_0-u03757	Autophagy-related protein 3	ubiquitin-like protein transferase activity [GO:0019787]	-	ubiquitin-like protein transferase activity [GO:0019787]	-	K08343	ko04136,ko04138,ko04140,ko05167,map04136,map04138,map04140,map05167
A0A8I6WQK2	Histone H2B	Histone H2B family	BART1_0-u03773	-	nucleosome [GO:0000786]; DNA binding [GO:0003677]; protein heterodimerization activity [GO:0046982]; structural constituent of chromatin [GO:0030527]	-	DNA binding [GO:0003677]; protein heterodimerization activity [GO:0046982]; structural constituent of chromatin [GO:0030527]	nucleosome [GO:0000786]	K11252	ko05034,ko05203,ko05322,map05034,map05203,map05322
A0A8I6WQM2	Primary-amine oxidase [EC:1.4.3.21]	Copper/topaquinone oxidase family	BART1_0-u12966	Amine oxidase	copper ion binding [GO:0005507]; primary amine oxidase activity [GO:0008131]; quinone binding [GO:0048038]; amine metabolic process [GO:0009308]	amine metabolic process [GO:0009308]	copper ion binding [GO:0005507]; primary amine oxidase activity [GO:0008131]; quinone binding [GO:0048038]	-	K00276	ko00260,ko00350,ko00360,ko00410,ko00950,ko00960,ko01100,ko01110,map00260,map00350,map00360,map00410,map00950,map00960,map01100,map01110
A0A8I6WQU6	RanBD1 domain-containing protein	Ran-binding protein	BART1_0-u04001	Ran-binding protein	nucleocytoplasmic transport [GO:0006913]	nucleocytoplasmic transport [GO:0006913]	-	-	K15306	ko05166,ko05203,map05166,map05203
A0A8I6WQV8	Arginyl-tRNA synthetase [EC:6.1.1.19]	Class-I aminoacyl-tRNA synthetase family	BART1_0-u01782	-	cytoplasm [GO:0005737]; arginine-tRNA ligase activity [GO:0004814]; ATP binding [GO:0005524]; arginyl-tRNA aminoacylation [GO:0006420]	arginyl-tRNA aminoacylation [GO:0006420]	arginine-tRNA ligase activity [GO:0004814]; ATP binding [GO:0005524]	cytoplasm [GO:0005737]	K01887	ko00970,map00970
A0A8I6WR46	Xylanase inhibitor protein I	Glycosyl hydrolase 18 family	BART1_0-u10295	Xylanase inhibitor protein I	carbohydrate metabolic process [GO:0005975]	carbohydrate metabolic process [GO:0005975]	-	-	K01183	ko00520,ko01100,map00520,map01100
A0A8I6WR69	Myb-like domain-containing protein	Myb DNA-bind 4 domain-containing protein	BART1_0-u13786	Trihelix transcription factor	-	-	-	-	-	-
A0A8I6WRC9	Coatomer subunit beta	Adaptor complexes large subunit family	BART1_0-u20033	Coatomer subunit beta	COPI vesicle coat [GO:0030126]; structural molecule activity [GO:0005198]; intracellular protein transport [GO:0006886]; vesicle-mediated transport [GO:0016192]	intracellular protein transport [GO:0006886]; vesicle-mediated transport [GO:0016192]	structural molecule activity [GO:0005198]	COPI vesicle coat [GO:0030126]	K17301	-
A0A8I6WRE0	PPR long domain-containing protein	PPR family, P subfamily	BART1_0-u20062	DNA-binding protein	-	-	-	-	K17669	-
A0A8I6WRF0	PPR long domain-containing protein	Pentatricopeptide repeat-containing protein	BART1_0-u01476	Pentatricopeptide repeat-containing protein	-	-	-	-	K17669	-
A0A8I6WRG9	Hypoxia induced conserved region	Hypoxia induced protein conserved region	BART1_0-u08383	Cytochrome b reductase	-	-	-	-	-	-
A0A8I6WRI3	UDP glucose: flavonoid 3-O-glucosyltransferase	UDP-glycosyltransferase family	BART1_0-u08412	UDP glucose: flavonoid 3-O-glucosyltransferase	UDP-glycosyltransferase activity [GO:0008194]	-	UDP-glycosyltransferase activity [GO:0008194]	-	K21354	-
A0A8I6WRJ2	Prolyl 4-hydroxylase [EC:1.14.11.2]	Procollagen-proline 4-dioxygenase A family	BART1_0-u02230	-	iron ion binding [GO:0005506]; L-ascorbic acid binding [GO:0031418]; oxidoreductase activity, acting on paired donors, with incorporation or reduction of molecular oxygen [GO:0016705]	-	iron ion binding [GO:0005506]; L-ascorbic acid binding [GO:0031418]; oxidoreductase activity, acting on paired donors, with incorporation or reduction of molecular oxygen [GO:0016705]	-	K00472	ko00330,ko01100,map00330,map01100
A0A8I6WRP5	Momilactone A synthase	Short-chain dehydrogenases/reductases (SDR) family	BART1_0-u08592	Secoisolariciresinol dehydrogenase	-	-	-	-	-	-
A0A8I6WRR6	Signal recognition particle 54 kDa protein 3	GTP-binding SRP family, SRP54 subfamily	BART1_0-u08494	Signal recognition particle 54 kDa protein 2	signal recognition particle [GO:0048500]; GTP binding [GO:0005525]; GTPase activity [GO:0003924]; SRP-dependent cotranslational protein targeting to membrane [GO:0006614]	SRP-dependent cotranslational protein targeting to membrane [GO:0006614]	GTP binding [GO:0005525]; GTPase activity [GO:0003924]	signal recognition particle [GO:0048500]	K03106	ko02024,ko03060,ko03070,map02024,map03060,map03070
A0A8I6WRY7	Gamma carbonic anhydrase 1, mitochondrial-like	Bacterial transferase hexapeptide (six repeats)	BART1_0-u08911	Phenylacetic acid degradation protein	-	-	-	-	K01726	-
A0A8I6WS34	NFACT-R 1 domain-containing protein	CCDC25 family	BART1_0-u02130	DUF814 domain-containing protein	-	-	-	-	-	-
A0A8I6WS69	Beta-adaptin-like protein C	Adaptor complexes large subunit family	BART1_0-u21017	Adaptin region family protein	clathrin adaptor complex [GO:0030131]; clathrin binding [GO:0030276]; intracellular protein transport [GO:0006886]; vesicle-mediated transport [GO:0016192]	intracellular protein transport [GO:0006886]; vesicle-mediated transport [GO:0016192]	clathrin binding [GO:0030276]	clathrin adaptor complex [GO:0030131]	K12401	-
A0A8I6WSD4	Sucrose synthase [EC:2.4.1.13]	Glycosyltransferase 1 family, Plant sucrose synthase subfamily	BART1_0-u09325	Sucrose synthase	sucrose synthase activity [GO:0016157]; sucrose metabolic process [GO:0005985]	sucrose metabolic process [GO:0005985]	sucrose synthase activity [GO:0016157]	-	K00695	ko00500,ko01100,map00500,map01100
A0A8I6WSF6	Exportin-T	Exportin family	BART1_0-u09401	Coatomer beta subunit	small GTPase binding [GO:0031267]; tRNA binding [GO:0000049]; tRNA re-export from nucleus [GO:0071528]	tRNA re-export from nucleus [GO:0071528]	small GTPase binding [GO:0031267]; tRNA binding [GO:0000049]	-	K14288	ko03013,map03013
A0A8I6WSK3	Glutaredoxin-dependent peroxiredoxin [EC:1.11.1.25]	Peroxiredoxin family, Prx5 subfamily	BART1_0-u21437	-	oxidoreductase activity [GO:0016491]	-	oxidoreductase activity [GO:0016491]	-	K24140	-
A0A8I6WST9	RNA-binding protein Musashi	RNA recognition motif. (a.k.a. RRM, RBD, or RNP domain)	BART1_0-u58122	DAZ-associated protein 1	RNA binding [GO:0003723]	-	RNA binding [GO:0003723]	-	K14411	ko03015,map03015
A0A8I6WSU8	Phosphoethanolamine N-methyltransferase [EC:2.1.1.103]	Class I-like SAM-binding methyltransferase superfamily, gTMT family	BART1_0-u21646	Phosphoethanolamine N-methyltransferase	phosphoethanolamine N-methyltransferase activity [GO:0000234]; phosphatidylcholine biosynthetic process [GO:0006656]	phosphatidylcholine biosynthetic process [GO:0006656]	phosphoethanolamine N-methyltransferase activity [GO:0000234]	-	K05929	ko00564,map00564
A0A8I6WSV9	DNA binding protein	-	BART1_0-u05435	-	integral component of membrane [GO:0016021]	-	-	integral component of membrane [GO:0016021]	-	-
A0A8I6WT04	Insulysin [EC:3.4.24.56]	Peptidase M16 family	BART1_0-u09969	Insulin-degrading enzyme-like 1 peroxisomal	metal ion binding [GO:0046872]; metalloendopeptidase activity [GO:0004222]; proteolysis [GO:0006508]	proteolysis [GO:0006508]	metal ion binding [GO:0046872]; metalloendopeptidase activity [GO:0004222]	-	K01408	ko05010,map05010
A0A8I6WT13	Mitochondrial-processing peptidase subunit beta [EC:3.4.24.64]	Peptidase M16 family	BART1_0-u21801	Mitochondrial processing peptidase beta subunit	metal ion binding [GO:0046872]; metalloendopeptidase activity [GO:0004222]; proteolysis [GO:0006508]	proteolysis [GO:0006508]	metal ion binding [GO:0046872]; metalloendopeptidase activity [GO:0004222]	-	K17732	-
A0A8I6WT28	Histidinol dehydrogenase [EC:1.1.1.23]	Histidinol dehydrogenase family	BART1_0-u12225	LOW QUALITY PROTEIN: histidinol dehydrogenase, chloroplastic	histidinol dehydrogenase activity [GO:0004399]; metal ion binding [GO:0046872]; NAD binding [GO:0051287]; histidine biosynthetic process [GO:0000105]	histidine biosynthetic process [GO:0000105]	histidinol dehydrogenase activity [GO:0004399]; metal ion binding [GO:0046872]; NAD binding [GO:0051287]	-	K00013	ko00340,ko01100,ko01110,ko01230,map00340,map01100,map01110,map01230
A0A8I6WT53	Alpha-galactosidase [EC:3.2.1.22]	Glycosyl hydrolase 27 family	BART1_0-u02916	Alpha-galactosidase	hydrolase activity, hydrolyzing O-glycosyl compounds [GO:0004553]; carbohydrate metabolic process [GO:0005975]	carbohydrate metabolic process [GO:0005975]	hydrolase activity, hydrolyzing O-glycosyl compounds [GO:0004553]	-	K07407	ko00052,ko00561,ko00600,ko00603,map00052,map00561,map00600,map00603
A0A8I6WT86	Aminotransferase class-V	Class-V pyridoxal-phosphate-dependent aminotransferase family, NifS/IscS subfamily	BART1_0-u21984	Aminotransferase, putative	catalytic activity [GO:0003824]	-	catalytic activity [GO:0003824]	-	-	-
A0A8I6WTE6	Thymus-specific serine protease [EC:3.4.-.-]	Serine carboxypeptidase S28	BART1_0-u03145	-	serine-type peptidase activity [GO:0008236]; proteolysis [GO:0006508]	proteolysis [GO:0006508]	serine-type peptidase activity [GO:0008236]	-	K09649	-
A0A8I6WTH7	UBX domain-containing protein	UBX domain-containing protein	BART1_0-u03218	FAS-associated factor 2-B	-	-	-	-	K18726	-
A0A8I6WTJ0	Thioredoxin domain-containing protein	Endoplasmic Reticulum-Golgi Intermediate Compartment (ERGIC)	BART1_0-u10472	Protein disulfide-isomerase A4	-	-	-	-	K20365	-
A0A8I6WTQ8	ADP-ribosylation factor GTPase-activating protein 2/3	Putative GTPase activating protein for Arf	BART1_0-u03201	-	GTPase activator activity [GO:0005096]	-	GTPase activator activity [GO:0005096]	-	K12493	ko04144,map04144
A0A8I6WTT1	Indole-3-glycerol phosphate synthase [EC:4.1.1.48]	Indole-3-glycerol phosphate synthase	BART1_0-u12882	Ribulose-phosphate binding barrel	indole-3-glycerol-phosphate synthase activity [GO:0004425]; tryptophan metabolic process [GO:0006568]	tryptophan metabolic process [GO:0006568]	indole-3-glycerol-phosphate synthase activity [GO:0004425]	-	K01609	ko00400,ko01100,ko01110,ko01130,ko01230,map00400,map01100,map01110,map01130,map01230
A0A8I6WTT5	60S ribosomal protein L15-1	Eukaryotic ribosomal protein eL15 family	BART1_0-u10859	60S ribosomal protein L15-1	ribosome [GO:0005840]; structural constituent of ribosome [GO:0003735]; translation [GO:0006412]	translation [GO:0006412]	structural constituent of ribosome [GO:0003735]	ribosome [GO:0005840]	K02877	ko03010,map03010
A0A8I6WTX7	Licheninase [EC:3.2.1.73]	Glycosyl hydrolase 17 family	BART1_0-u03854	Beta-glucanase	hydrolase activity, hydrolyzing O-glycosyl compounds [GO:0004553]; carbohydrate metabolic process [GO:0005975]	carbohydrate metabolic process [GO:0005975]	hydrolase activity, hydrolyzing O-glycosyl compounds [GO:0004553]	-	K25108	-
A0A8I6WTZ1	DNA (cytosine-5)-methyltransferase 1 [EC:2.1.1.37]	Class I-like SAM-binding methyltransferase superfamily, C5-methyltransferase family	BART1_0-u60336	Cytosine-specific methyltransferase	nucleus [GO:0005634]; chromatin binding [GO:0003682]; DNA (cytosine-5-)-methyltransferase activity [GO:0003886]	-	chromatin binding [GO:0003682]; DNA (cytosine-5-)-methyltransferase activity [GO:0003886]	nucleus [GO:0005634]	K00558	ko00270,ko01100,ko05206,map00270,map01100,map05206
A0A8I6WU15	Dimethylaniline monooxygenase (N-oxide forming) / hypotaurine monooxygenase [EC:1.14.13.8 1.8.1.-]	FMO family	BART1_0-u03592	Flavin monooxygenase-like protein (Fragment)	flavin adenine dinucleotide binding [GO:0050660]; N,N-dimethylaniline monooxygenase activity [GO:0004499]; NADP binding [GO:0050661]	-	flavin adenine dinucleotide binding [GO:0050660]; N,N-dimethylaniline monooxygenase activity [GO:0004499]; NADP binding [GO:0050661]	-	K00485	-
A0A8I6WU16	Pentatricopeptide repeat-containing protein	Pentatricopeptide repeat-containing protein	BART1_0-u22633	Pentatricopeptide repeat-containing protein mitochondrial	-	-	-	-	K17669	-
A0A8I6WU73	Calmodulin / calcium-binding protein CML	Calcineurin regulatory subunit family	BART1_0-u22756	-	calcium ion binding [GO:0005509]	-	calcium ion binding [GO:0005509]	-	K02183	ko04014,ko04015,ko04016,ko04020,ko04022,ko04024,ko04070,ko04114,ko04218,ko04261,ko04270,ko04371,ko04626,ko04713,ko04720,ko04722,ko04728,ko04740,ko04744,ko04745,ko04750,ko04910,ko04912,ko04915,ko04916,ko04921,ko04922,ko04924,ko04925,ko04970,ko04971,ko05010,ko05031,ko05034,ko05133,ko05152,ko05167,ko05200,ko05214,ko05418,map04014,map04015,map04016,map04020,map04022,map04024,map04070,map04114,map0421…
A0A8I6WUH4	Amidophosphoribosyltransferase [EC:2.4.2.14]	Purine/pyrimidine phosphoribosyltransferase family	BART1_0-u23003	Amidophosphoribosyltransferase, putative	amidophosphoribosyltransferase activity [GO:0004044]; purine nucleobase biosynthetic process [GO:0009113]	purine nucleobase biosynthetic process [GO:0009113]	amidophosphoribosyltransferase activity [GO:0004044]	-	K00764	ko00230,ko00250,ko01100,ko01110,ko01130,map00230,map00250,map01100,map01110,map01130
A0A8I6WUJ4	Mannosyl-glycoprotein endo-beta-N-acetylglucosaminidase [EC:3.2.1.96]	Glycosyl hydrolase 85 family	BART1_0-u04042	Cytosolic endo-beta-N-acetylglucosaminidase 1	cytoplasm [GO:0005737]; mannosyl-glycoprotein endo-beta-N-acetylglucosaminidase activity [GO:0033925]	-	mannosyl-glycoprotein endo-beta-N-acetylglucosaminidase activity [GO:0033925]	cytoplasm [GO:0005737]	K01227	ko00511,map00511
A0A8I6WUK1	Translation initiation factor 3 subunit H	EIF-3 subunit H family	BART1_0-u11935	Eukaryotic translation initiation factor 3 subunit H	eukaryotic translation initiation factor 3 complex [GO:0005852]; metallopeptidase activity [GO:0008237]; translation initiation factor activity [GO:0003743]	-	metallopeptidase activity [GO:0008237]; translation initiation factor activity [GO:0003743]	eukaryotic translation initiation factor 3 complex [GO:0005852]	K03247	ko00906,ko01100,ko01110,ko03013,ko05162,map00906,map01100,map01110,map03013,map05162
A0A8I6WUL4	BolA-like protein 3 / BolA family transcriptional regulator, general stress-responsive regulator	BolA/IbaG family	BART1_0-u23100	U6 snRNA-associated Sm-like protein LSm3	2 iron, 2 sulfur cluster binding [GO:0051537]; protein maturation by iron-sulfur cluster transfer [GO:0097428]	protein maturation by iron-sulfur cluster transfer [GO:0097428]	2 iron, 2 sulfur cluster binding [GO:0051537]	-	K12622	ko03018,ko03040,map03018,map03040
A0A8I6WUM9	TLC domain-containing protein	-	BART1_0-u12021	-	integral component of membrane [GO:0016021]	-	-	integral component of membrane [GO:0016021]	-	-
A0A8I6WUN5	Carboxymethylenebutenolidase [EC:3.1.1.45]	Dienelactone hydrolase family	BART1_0-u04160	Alpha/beta-Hydrolases superfamily protein	hydrolase activity [GO:0016787]	-	hydrolase activity [GO:0016787]	-	K01061	ko00361,ko00364,ko00623,ko01100,ko01110,ko01120,ko01130,map00361,map00364,map00623,map01100,map01110,map01120,map01130
A0A8I6WUQ1	Large subunit ribosomal protein L10Ae	Universal ribosomal protein uL1 family	BART1_0-u23175	Ribosomal protein (Fragment)	large ribosomal subunit [GO:0015934]; RNA binding [GO:0003723]; structural constituent of ribosome [GO:0003735]; translation [GO:0006412]	translation [GO:0006412]	RNA binding [GO:0003723]; structural constituent of ribosome [GO:0003735]	large ribosomal subunit [GO:0015934]	K02865	ko03010,map03010
A0A8I6WUT1	Desiccation-related protein PCC13-62	-	BART1_0-u12191	Desiccation-related protein PCC13-62	-	-	-	-	-	-
A0A8I6WUZ2	Serine decarboxylase [EC:4.1.1.-]	Group II decarboxylase family	BART1_0-u12348	Serine decarboxylase	carboxy-lyase activity [GO:0016831]; pyridoxal phosphate binding [GO:0030170]; carboxylic acid metabolic process [GO:0019752]	carboxylic acid metabolic process [GO:0019752]	carboxy-lyase activity [GO:0016831]; pyridoxal phosphate binding [GO:0030170]	-	K25193	ko00340,ko01100,ko01110,map00340,map01100,map01110
A0A8I6WV02	Iron-sulfur cluster assembly enzyme ISCU, mitochondrial	NifU family	BART1_0-u06258	Iron-sulfur cluster assembly protein 1	iron ion binding [GO:0005506]; iron-sulfur cluster binding [GO:0051536]; iron-sulfur cluster assembly [GO:0016226]	iron-sulfur cluster assembly [GO:0016226]	iron ion binding [GO:0005506]; iron-sulfur cluster binding [GO:0051536]	-	K22068	-
A0A8I6WV37	Putative winged-helix DNA-binding transcription factor family protein	Histone H1/H5 family	BART1_0-u13948	Putative winged-helix DNA-binding transcription factor family protein	nucleosome [GO:0000786]; DNA binding [GO:0003677]; structural constituent of chromatin [GO:0030527]; nucleosome assembly [GO:0006334]	nucleosome assembly [GO:0006334]	DNA binding [GO:0003677]; structural constituent of chromatin [GO:0030527]	nucleosome [GO:0000786]	K11275	-
A0A8I6WV59	F-box domain-containing protein	F-box protein PP2-A14	BART1_0-u13989	F-box protein PP2-A14	-	-	-	-	-	-
A0A8I6WV82	Oleosin	Oleosin family	BART1_0-u06353	Pollen oleosin	integral component of membrane [GO:0016021]; monolayer-surrounded lipid storage body [GO:0012511]	-	-	integral component of membrane [GO:0016021]; monolayer-surrounded lipid storage body [GO:0012511]	-	-
A0A8I6WV91	Patatin	Patatin family	BART1_0-u04720	Patatin	lipid metabolic process [GO:0006629]	lipid metabolic process [GO:0006629]	-	-	-	-
A0A8I6WVE5	14-3-3 protein epsilon	14-3-3 family	BART1_0-u57805	G-box binding factor	-	-	-	-	K06630	ko04011,ko04110,ko04114,ko04142,ko04151,ko04390,ko04391,ko04722,ko05169,ko05203,map04011,map04110,map04114,map04142,map04151,map04390,map04391,map04722,map05169,map05203
A0A8I6WVF5	Lissencephaly type-1-like homology motif	VPRBP/DCAF1 family	BART1_0-u16755	DDB1-and CUL4-associated factor	protein ubiquitination [GO:0016567]	protein ubiquitination [GO:0016567]	-	-	K11789	-
A0A8I6WVL6	ABA-responsive protein-like	GEM family	BART1_0-u13614	ABA-responsive protein-like	-	-	-	-	-	-
A0A8I6WVQ0	Acyl-[acyl-carrier-protein] desaturase [EC:1.14.19.2 1.14.19.11 1.14.19.26]	Fatty acid desaturase type 2 family	BART1_0-u23988	Aestivum stearoyl-ACP desaturase	acyl-[acyl-carrier-protein] desaturase activity [GO:0045300]; fatty acid metabolic process [GO:0006631]	fatty acid metabolic process [GO:0006631]	acyl-[acyl-carrier-protein] desaturase activity [GO:0045300]	-	K03921	ko00061,ko01040,ko01212,map00061,map01040,map01212
A0A8I6WVR6	Import receptor subunit TOM20	Tom20 family	BART1_0-u24027	0	mitochondrial outer membrane translocase complex [GO:0005742]; protein insertion into mitochondrial outer membrane [GO:0045040]	protein insertion into mitochondrial outer membrane [GO:0045040]	-	mitochondrial outer membrane translocase complex [GO:0005742]	-	-
A0A8I6WVT1	Alpha-D-xyloside xylohydrolase [EC:3.2.1.177] / alpha-glucosidase [EC:3.2.1.20]	Glycosyl hydrolase 31 family, Alpha-glucosidase	BART1_0-u17215	Glycoside hydrolase	carbohydrate binding [GO:0030246]; hydrolase activity, hydrolyzing O-glycosyl compounds [GO:0004553]; carbohydrate metabolic process [GO:0005975]	carbohydrate metabolic process [GO:0005975]	carbohydrate binding [GO:0030246]; hydrolase activity, hydrolyzing O-glycosyl compounds [GO:0004553]	-	K15925	ko00052,ko00500,ko01100,map00052,map00500,map01100
A0A8I6WVV1	Shikimate O-hydroxycinnamoyltransferase	Plant acyltransferase family	BART1_0-u13279	Anthranilate N-benzoyltransferase protein 3	-	-	-	-	K13065	ko00940,ko00941,ko00945,ko01100,ko01110,map00940,map00941,map00945,map01100,map01110
A0A8I6WVV3	Protein kinase domain-containing protein	Protein kinase superfamily, Ser/Thr protein kinase family; Leguminous lectin family	BART1_0-u06611	L-type lectin-domain containing receptor kinase IX.1	ATP binding [GO:0005524]; carbohydrate binding [GO:0030246]; protein kinase activity [GO:0004672]; protein phosphorylation [GO:0006468]	protein phosphorylation [GO:0006468]	ATP binding [GO:0005524]; carbohydrate binding [GO:0030246]; protein kinase activity [GO:0004672]	-	-	-
A0A8I6WVV8	Epsin	Epsin N-terminal homology (ENTH) domain	BART1_0-u22088	Serine/threonine-protein phosphatase 7 long form	clathrin binding [GO:0030276]; protein targeting to vacuole [GO:0006623]	protein targeting to vacuole [GO:0006623]	clathrin binding [GO:0030276]	-	K12471	ko04144,map04144
A0A8I6WVX4	Isocitrate lyase	-	BART1_0-u13336	-	catalytic activity [GO:0003824]	-	catalytic activity [GO:0003824]	-	-	-
A0A8I6WVX6	Protein LURP-one-related 5-like	LOR family	BART1_0-u24264	-	-	-	-	-	-	-
A0A8I6WVY3	Defensin-like protein	-	BART1_0-u24317	-	-	-	-	-	-	-
A0A8I6WVY4	Eukaryotic translation initiation factor 2 (eIF-2) family protein	TRAFAC class translation factor GTPase superfamily, Classic translation factor GTPase family, EF-Tu/EF-1A subfamily	BART1_0-u06678	Eukaryotic translation initiation factor 2 (eIF-2) family protein	GTP binding [GO:0005525]; GTPase activity [GO:0003924]	-	GTP binding [GO:0005525]; GTPase activity [GO:0003924]	-	K03243	ko03013,map03013
A0A8I6WVZ1	ATP-dependent RNA helicase DDX6/DHH1 [EC:3.6.4.13]	DEAD box helicase family	BART1_0-u06705	Dead box ATP-dependent RNA helicase, putative	ATP binding [GO:0005524]; nucleic acid binding [GO:0003676]; RNA helicase activity [GO:0003724]	-	ATP binding [GO:0005524]; nucleic acid binding [GO:0003676]; RNA helicase activity [GO:0003724]	-	K12812	ko03013,ko03015,ko03040,ko05164,map03013,map03015,map03040,map05164
A0A8I6WWC5	Protein CutA 1, chloroplastic	CutA family	BART1_0-u15147	Periplasmic divalent cation tolerance protein	response to metal ion [GO:0010038]	response to metal ion [GO:0010038]	-	-	K03926	-
A0A8I6WWD2	S-formylglutathione hydrolase [EC:3.1.2.12]	Esterase D family	BART1_0-u24898	Putative disease resistance protein	S-formylglutathione hydrolase activity [GO:0018738]; formaldehyde catabolic process [GO:0046294]	formaldehyde catabolic process [GO:0046294]	S-formylglutathione hydrolase activity [GO:0018738]	-	K01070	ko00680,ko01120,ko01200,map00680,map01120,map01200
A0A8I6WWH2	X8 domain-containing protein	X8 domain	BART1_0-u05313	PLASMODESMATA CALLOSE-BINDING PROTEIN 2	-	-	-	-	-	-
A0A8I6WWJ7	4-hydroxy-tetrahydrodipicolinate synthase [EC:4.3.3.7]	DapA family	BART1_0-u13952	Didydrodipiconilate synthase	4-hydroxy-tetrahydrodipicolinate synthase activity [GO:0008840]; lysine biosynthetic process via diaminopimelate [GO:0009089]	lysine biosynthetic process via diaminopimelate [GO:0009089]	4-hydroxy-tetrahydrodipicolinate synthase activity [GO:0008840]	-	K01714	ko00261,ko00300,ko01100,ko01110,ko01120,ko01130,ko01230,map00261,map00300,map01100,map01110,map01120,map01130,map01230
A0A8I6WWL5	Very-long-chain enoyl-CoA reductase [EC:1.3.1.93]	Steroid 5-alpha reductase family	BART1_0-u18099	Trans-2,3-enoyl-CoA reductase (Fragment)	oxidoreductase activity, acting on the CH-CH group of donors [GO:0016627]; lipid metabolic process [GO:0006629]	lipid metabolic process [GO:0006629]	oxidoreductase activity, acting on the CH-CH group of donors [GO:0016627]	-	K10258	ko00062,ko01040,ko01110,ko01212,map00062,map01040,map01110,map01212
A0A8I6WWN8	L-ascorbate peroxidase [EC:1.11.1.11]	Peroxidase family, Ascorbate peroxidase subfamily	BART1_0-u07570	probable L-ascorbate peroxidase 4, peroxisomal	heme binding [GO:0020037]; peroxidase activity [GO:0004601]; cellular response to oxidative stress [GO:0034599]	cellular response to oxidative stress [GO:0034599]	heme binding [GO:0020037]; peroxidase activity [GO:0004601]	-	K00434	ko00053,ko00480,map00053,map00480
A0A8I6WWR4	Phosphoethanolamine N-methyltransferase [EC:2.1.1.103]	Class I-like SAM-binding methyltransferase superfamily, gTMT family	BART1_0-u05415	Phosphoethanolamine N-methyltransferase 1	phosphoethanolamine N-methyltransferase activity [GO:0000234]; phosphatidylcholine biosynthetic process [GO:0006656]	phosphatidylcholine biosynthetic process [GO:0006656]	phosphoethanolamine N-methyltransferase activity [GO:0000234]	-	K05929	ko00564,map00564
A0A8I6WWU3	Translation initiation factor 2D	SUI1 domain-containing protein	BART1_0-u18253	Ligatin	translation initiation factor activity [GO:0003743]; formation of translation preinitiation complex [GO:0001731]	formation of translation preinitiation complex [GO:0001731]	translation initiation factor activity [GO:0003743]	-	K15027	-
A0A8I6WWW2	2-Oxoisovalerate dehydrogenase E2 component (dihydrolipoyl transacylase) [EC:2.3.1.168]	2-oxoacid dehydrogenase family; Plant acyltransferase family	BART1_0-u07834	Dihydrolipoamide acetyltransferase component of pyruvate dehydrogenase complex	acyltransferase activity [GO:0016746]	-	acyltransferase activity [GO:0016746]	-	K09699	ko00280,ko00640,ko01100,ko01110,ko01130,map00280,map00640,map01100,map01110,map01130
A0A8I6WWX2	Late embryogenesis abundant protein 3	-	BART1_0-u31384	Late embryogenesis abundant protein 3	-	-	-	-	-	-
A0A8I6WX78	Density-regulated protein	DENR family	BART1_0-u18522	Translation machinery-associated protein 22	translation initiation factor activity [GO:0003743]	-	translation initiation factor activity [GO:0003743]	-	K24272	-
A0A8I6WX95	Acyl-CoA synthetase	ATP-dependent AMP-binding enzyme family	BART1_0-u16192	Medium-chain-fatty-acid--CoA ligase	-	-	-	-	K12507	-
A0A8I6WXA2	Shikimate O-hydroxycinnamoyltransferase	Plant acyltransferase family	BART1_0-u05212	Shikimate O-hydroxycinnamoyltransferase	-	-	-	-	K19747	-
A0A8I6WXD1	Plasminogen activator inhibitor 1 RNA-binding protein	Plasminogen activator inhibitor 1 RNA-binding protein	BART1_0-u05620	Hyaluronan / mRNA binding family	RNA binding [GO:0003723]	-	RNA binding [GO:0003723]	-	K13199	-
A0A8I6WXE8	Usp domain-containing protein	Universal stress protein family	-	-	-	-	-	-	K07090	-
A0A8I6WXG8	Late embryogenesis abundant (LEA) group 1	LEA type 1 family	BART1_0-u14951	Seed maturation protein	embryo development ending in seed dormancy [GO:0009793]	embryo development ending in seed dormancy [GO:0009793]	-	-	-	-
A0A8I6WXH0	Glycosyltransferase	UDP-glycosyltransferase family	BART1_0-u05690	Glycosyltransferase	UDP-glycosyltransferase activity [GO:0008194]	-	UDP-glycosyltransferase activity [GO:0008194]	-	K08237	-
A0A8I6WXH3	Endoplasmic reticulum chaperone BiP [EC:3.6.4.10]	Heat shock protein 70 family	BART1_0-u16439	Luminal-binding protein 5	ATP binding [GO:0005524]; ATP-dependent protein folding chaperone [GO:0140662]	-	ATP binding [GO:0005524]; ATP-dependent protein folding chaperone [GO:0140662]	-	K09490	ko03060,ko04141,ko04918,ko05020,map03060,map04141,map04918,map05020
A0A8I6WXP8	Aspartyl protease family protein [EC:3.4.23.-]	Peptidase A1 family	BART1_0-u08698	Aspartic proteinase nepenthesin-1	aspartic-type endopeptidase activity [GO:0004190]; proteolysis [GO:0006508]	proteolysis [GO:0006508]	aspartic-type endopeptidase activity [GO:0004190]	-	K01379	-
A0A8I6WXQ0	RuvB-like protein 1 [EC:5.6.2.4]	RuvB family	BART1_0-u05921	RuvB-like helicase	ATP binding [GO:0005524]; ATP-dependent activity, acting on DNA [GO:0008094]	-	ATP binding [GO:0005524]; ATP-dependent activity, acting on DNA [GO:0008094]	-	K04499	ko04310,map04310
A0A8I6WXW1	Histidine-containing phosphotransfer peotein	-	BART1_0-u26117	Histidine-containing phosphotransfer protein 1	histidine phosphotransfer kinase activity [GO:0009927]; protein histidine kinase binding [GO:0043424]; phosphorelay signal transduction system [GO:0000160]	phosphorelay signal transduction system [GO:0000160]	histidine phosphotransfer kinase activity [GO:0009927]; protein histidine kinase binding [GO:0043424]	-	K14490	ko02020,ko04011,ko04075,map02020,map04011,map04075
A0A8I6WXY2	Calcium-dependent lipid-binding (CaLB domain) family protein	C2 calcium-dependent membrane targeting	BART1_0-u08915	Calcium-dependent lipid-binding (CaLB domain) family protein	lipid binding [GO:0008289]	-	lipid binding [GO:0008289]	-	K01652	ko00290,ko00650,ko00660,ko00770,ko01100,ko01110,ko01130,ko01210,ko01230,map00290,map00650,map00660,map00770,map01100,map01110,map01130,map01210,map01230
A0A8I6WY36	Uncharacterised protein	-	BART1_0-u26356	-	-	-	-	-	-	-
A0A8I6WY44	AAI domain-containing protein	Gliadin/glutenin family	BART1_0-u00145	Low-molecular-weight glutenin subunit	nutrient reservoir activity [GO:0045735]	-	nutrient reservoir activity [GO:0045735]	-	-	-
A0A8I6WY45	Lipoprotein	-	BART1_0-u20673	-	-	-	-	-	-	-
A0A8I6WY65	Mannose-6-phosphate isomerase [EC:5.3.1.8]	Mannose-6-phosphate isomerase type 1 family	BART1_0-u17248	Mannose-6-phosphate isomerase	mannose-6-phosphate isomerase activity [GO:0004476]; zinc ion binding [GO:0008270]; carbohydrate metabolic process [GO:0005975]; GDP-mannose biosynthetic process [GO:0009298]	carbohydrate metabolic process [GO:0005975]; GDP-mannose biosynthetic process [GO:0009298]	mannose-6-phosphate isomerase activity [GO:0004476]; zinc ion binding [GO:0008270]	-	K01809	ko00051,ko00520,ko01100,ko01110,ko01130,map00051,map00520,map01100,map01110,map01130
A0A8I6WY90	Leucyl-tRNA synthetase [EC:6.1.1.4]	Class-I aminoacyl-tRNA synthetase family	BART1_0-u08992	Leucine--tRNA ligase cytoplasmic	aminoacyl-tRNA editing activity [GO:0002161]; ATP binding [GO:0005524]; leucine-tRNA ligase activity [GO:0004823]; leucyl-tRNA aminoacylation [GO:0006429]	leucyl-tRNA aminoacylation [GO:0006429]	aminoacyl-tRNA editing activity [GO:0002161]; ATP binding [GO:0005524]; leucine-tRNA ligase activity [GO:0004823]	-	K01869	ko00970,map00970
A0A8I6WYC1	Reticulon-like protein	Reticulon-like protein	BART1_0-u05708	Reticulon-like protein (Fragment)	response to bacterium [GO:0009617]	response to bacterium [GO:0009617]	-	-	K20720	ko05010,map05010
A0A8I6WYC6	Kinase [EC:2.7.1.-]	Protein kinase superfamily, Ser/Thr protein kinase family	BART1_0-u26645	Leucine-rich repeat protein kinase family protein	ATP binding [GO:0005524]; protein kinase activity [GO:0004672]; protein phosphorylation [GO:0006468]	protein phosphorylation [GO:0006468]	ATP binding [GO:0005524]; protein kinase activity [GO:0004672]	-	K00924	-
A0A8I6WYC9	Acylglycerol lipase [EC:3.1.1.23]	Esterase/lipase/thioesterase family protein	BART1_0-u21551	caffeoylshikimate esterase	-	-	-	-	K01054	ko00561,ko01100,ko04714,ko04723,ko04923,map00561,map01100,map04714,map04723,map04923
A0A8I6WYH3	HSP20 family protein	Small heat shock protein (HSP20) family	BART1_0-u17577	Class I heat shock protein 1	-	-	-	-	K13993	ko04141,map04141
A0A8I6WYI0	H+-transporting ATPase [EC:7.1.2.1]	Cation transport ATPase (P-type) (TC 3.A.3) family, Type IIIA subfamily	BART1_0-u15516	Plasma membrane ATPase	integral component of membrane [GO:0016021]; ATP binding [GO:0005524]; ATP hydrolysis activity [GO:0016887]; P-type proton-exporting transporter activity [GO:0008553]; proton export across plasma membrane [GO:0120029]	proton export across plasma membrane [GO:0120029]	ATP binding [GO:0005524]; ATP hydrolysis activity [GO:0016887]; P-type proton-exporting transporter activity [GO:0008553]	integral component of membrane [GO:0016021]	K01535	ko00190,map00190
A0A8I6WYJ4	Peroxidase [EC:1.11.1.7]	Peroxidase family, Ascorbate peroxidase subfamily; Peroxidase family, Classical plant (class III) peroxidase subfamily	BART1_0-u19807	Peroxidase	heme binding [GO:0020037]; peroxidase activity [GO:0004601]; hydrogen peroxide catabolic process [GO:0042744]; response to oxidative stress [GO:0006979]	hydrogen peroxide catabolic process [GO:0042744]; response to oxidative stress [GO:0006979]	heme binding [GO:0020037]; peroxidase activity [GO:0004601]	-	K00430	ko00940,ko01100,ko01110,map00940,map01100,map01110
A0A8I6WYK2	Aspartyl protease family protein [EC:3.4.23.-]	Peptidase A1 family	BART1_0-u17789	-	aspartic-type endopeptidase activity [GO:0004190]; proteolysis [GO:0006508]	proteolysis [GO:0006508]	aspartic-type endopeptidase activity [GO:0004190]	-	K22683	-
A0A8I6WYL2	14-3-3 protein epsilon	14-3-3 family	BART1_0-u57805	G-box binding factor	-	-	-	-	K06630	ko04011,ko04110,ko04114,ko04151,ko04390,ko04391,ko04722,ko05169,ko05203,map04011,map04110,map04114,map04151,map04390,map04391,map04722,map05169,map05203
A0A8I6WYQ2	UDPglucose 6-dehydrogenase [EC:1.1.1.22]	UDP-glucose/GDP-mannose dehydrogenase family	BART1_0-u39137	UDP-glucose 6-dehydrogenase	NAD binding [GO:0051287]; UDP-glucose 6-dehydrogenase activity [GO:0003979]	-	NAD binding [GO:0051287]; UDP-glucose 6-dehydrogenase activity [GO:0003979]	-	K00012	ko00040,ko00053,ko00520,ko01100,map00040,map00053,map00520,map01100
A0A8I6WYR5	(S)-2-hydroxy-acid oxidase [EC:1.1.3.15]	FMN-dependent alpha-hydroxy acid dehydrogenase family	BART1_0-u09327	Peroxisomal (S)-2-hydroxy-acid oxidase GLO4	FMN binding [GO:0010181]; oxidoreductase activity [GO:0016491]	-	FMN binding [GO:0010181]; oxidoreductase activity [GO:0016491]	-	K11517	ko00630,ko01100,ko01110,ko01120,ko01130,ko01200,ko04146,map00630,map01100,map01110,map01120,map01130,map01200,map04146
A0A8I6WYS3	Asparagine synthase (glutamine-hydrolysing) [EC:6.3.5.4]	Asparagine synthetase	BART1_0-u05887	Glutamine-dependent asparagine synthetase 2	asparagine synthase (glutamine-hydrolyzing) activity [GO:0004066]; asparagine biosynthetic process [GO:0006529]	asparagine biosynthetic process [GO:0006529]	asparagine synthase (glutamine-hydrolyzing) activity [GO:0004066]	-	K01953	ko00250,ko01100,ko01110,map00250,map01100,map01110
A0A8I6WYV1	Ricin B-type lectin domain-containing protein	-	BART1_0-u18136	Hydroxyproline-rich glycoprotein family protein	-	-	-	-	-	-
A0A8I6WYV4	Calcium-dependent protein kinase [EC:2.7.11.1]	Calcineurin regulatory subunit family	BART1_0-u14120	Calcium-dependent protein kinase	ATP binding [GO:0005524]; calcium ion binding [GO:0005509]; protein kinase activity [GO:0004672]; protein phosphorylation [GO:0006468]	protein phosphorylation [GO:0006468]	ATP binding [GO:0005524]; calcium ion binding [GO:0005509]; protein kinase activity [GO:0004672]	-	K13412	ko04626,ko05145,map04626,map05145
A0A8I6WYZ5	Ribonuclease MRP protein subunit SNM1	Ribonuclease MRP protein subunit SNM1	BART1_0-u20515	Ribonuclease MRP protein subunit SNM1	-	-	-	-	-	-
A0A8I6WZ78	Xylan 1,4-beta-xylosidase [EC:3.2.1.37] / beta-glucosidase [EC:3.2.1.21]	Glycosyl hydrolase family 3 N terminal domain, Beta-D-xylosidase 4	BART1_0-u15805	Beta-D-xylosidase 4	xylan 1,4-beta-xylosidase activity [GO:0009044]; xylan catabolic process [GO:0045493]	xylan catabolic process [GO:0045493]	xylan 1,4-beta-xylosidase activity [GO:0009044]	-	K15920	ko00520,ko01100,map00520,map01100
A0A8I6WZ80	Aldo ket red domain-containing protein	Aldo/keto reductase family	BART1_0-u20934	Auxin-induced protein	-	-	-	-	K05275	-
A0A8I6WZ81	Pyruvate decarboxylase [EC:4.1.1.1]	TPP enzyme family	BART1_0-u18478	Thiamine pyrophosphate enzyme	carboxy-lyase activity [GO:0016831]; magnesium ion binding [GO:0000287]; thiamine pyrophosphate binding [GO:0030976]	-	carboxy-lyase activity [GO:0016831]; magnesium ion binding [GO:0000287]; thiamine pyrophosphate binding [GO:0030976]	-	K01568	ko00010,ko01100,ko01110,ko01130,map00010,map01100,map01110,map01130
A0A8I6WZD3	ATP:ADP antiporter, AAA family	ADP/ATP translocase tlc family	BART1_0-u21179	ADP,ATP carrier protein (Fragment)	integral component of membrane [GO:0016021]; ATP:ADP antiporter activity [GO:0005471]	-	ATP:ADP antiporter activity [GO:0005471]	integral component of membrane [GO:0016021]	K03301	-
A0A8I6WZE6	Glutathione dehydrogenase/transferase [EC:1.8.5.1 2.5.1.18]	Glutathione S-transferase, N-terminal domain	BART1_0-u00685	DHAR class glutathione S-transferase	glutathione dehydrogenase (ascorbate) activity [GO:0045174]; ascorbate glutathione cycle [GO:0033355]	ascorbate glutathione cycle [GO:0033355]	glutathione dehydrogenase (ascorbate) activity [GO:0045174]	-	K21888	ko00053,ko00480,ko01100,map00053,map00480,map01100
A0A8I6WZJ4	60S ribosomal protein L3-2	Universal ribosomal protein uL3 family	BART1_0-u27458	Ribosomal protein 1	ribosome [GO:0005840]; structural constituent of ribosome [GO:0003735]; translation [GO:0006412]	translation [GO:0006412]	structural constituent of ribosome [GO:0003735]	ribosome [GO:0005840]	K02925	ko03010,ko04130,map03010,map04130
A0A8I6WZY3	Late embryogenesis abundant protein D-29	-	BART1_0-u14437	Embryonic protein DC-8	-	-	-	-	-	-
A0A8I6WZY4	Serine/arginine-rich splicing factor SR30-like isoform X2	RNA recognition motif. (a.k.a. RRM, RBD, or RNP domain)	BART1_0-u21647	Serine/arginine-rich splicing factor SR30-like isoform X2	RNA binding [GO:0003723]	-	RNA binding [GO:0003723]	-	K12890	ko03040,ko04657,ko05168,map03040,map04657,map05168
A0A8I6X009	Plant specific eukaryotic initiation factor 4B	Plant specific eukaryotic initiation factor 4B	BART1_0-u10280	-	translation initiation factor activity [GO:0003743]	-	translation initiation factor activity [GO:0003743]	-	-	-
A0A8I6X014	Mannosyl-oligosaccharide alpha-1,2-mannosidase [EC:3.2.1.113] / endoplasmic reticulum Man9GlcNAc2 1,2-alpha-mannosidase [EC:3.2.1.209]	Glycosyl hydrolase 47 family	BART1_0-u14503	alpha-1,2-Mannosidase	membrane [GO:0016020]; calcium ion binding [GO:0005509]; mannosyl-oligosaccharide 1,2-alpha-mannosidase activity [GO:0004571]; carbohydrate metabolic process [GO:0005975]	carbohydrate metabolic process [GO:0005975]	calcium ion binding [GO:0005509]; mannosyl-oligosaccharide 1,2-alpha-mannosidase activity [GO:0004571]	membrane [GO:0016020]	K01230	ko00510,ko00513,ko01100,ko04141,map00510,map00513,map01100,map04141
A0A8I6X043	Thioesterase family protein	GAT domain	BART1_0-u19414	Thioesterase family protein	phosphatidylinositol binding [GO:0035091]; ubiquitin binding [GO:0043130]; protein transport to vacuole involved in ubiquitin-dependent protein catabolic process via the multivesicular body sorting pathway [GO:0043328]	protein transport to vacuole involved in ubiquitin-dependent protein catabolic process via the multivesicular body sorting pathway [GO:0043328]	phosphatidylinositol binding [GO:0035091]; ubiquitin binding [GO:0043130]	-	-	-
A0A8I6X069	Nuclear pore complex protein Nup98-Nup96	Nuclear pore complex protein	BART1_0-u16964	-	nuclear pore [GO:0005643]; structural constituent of nuclear pore [GO:0017056]	-	structural constituent of nuclear pore [GO:0017056]	nuclear pore [GO:0005643]	K14297	ko03013,ko05164,map03013,map05164
A0A8I6X0A5	Arginase [EC:3.5.3.1] / agmatinase [EC:3.5.3.11]	Arginase family	BART1_0-u07204	Arginase 1 mitochondrial	hydrolase activity, acting on carbon-nitrogen (but not peptide) bonds, in linear amidines [GO:0016813]; metal ion binding [GO:0046872]	-	hydrolase activity, acting on carbon-nitrogen (but not peptide) bonds, in linear amidines [GO:0016813]; metal ion binding [GO:0046872]	-	K01476	ko00220,ko00330,ko01100,ko01110,ko01130,ko01230,ko05146,map00220,map00330,map01100,map01110,map01130,map01230,map05146
A0A8I6X0E1	Mitogen-activated protein kinase	Protein kinase superfamily, CMGC Ser/Thr protein kinase family, MAP kinase subfamily	BART1_0-u01431	Mitogen-activated protein kinase	ATP binding [GO:0005524]; MAP kinase activity [GO:0004707]; protein phosphorylation [GO:0006468]	protein phosphorylation [GO:0006468]	ATP binding [GO:0005524]; MAP kinase activity [GO:0004707]	-	K04371	-
A0A8I6X0G0	D-lactate dehydratase [EC:4.2.1.130] / protease I [EC:3.5.1.124]	Peptidase C56 family	BART1_0-u16276	Protease I	-	-	-	-	K18881	ko00620,ko01120,map00620,map01120
A0A8I6X0H1	Vacuolar protein sorting-associated protein 2 1	Belongs to the SNF7 family	BART1_0-u38860	vacuolar protein sorting-associated protein 2 homolog 2	vacuolar transport [GO:0007034]	vacuolar transport [GO:0007034]	-	-	K12191	ko04144,ko04217,map04144,map04217
A0A8I6X0K4	Carboxymethylenebutenolidase [EC:3.1.1.45]	Dienelactone hydrolase family	BART1_0-u07166	Carboxymethylenebutenolidase	hydrolase activity [GO:0016787]	-	hydrolase activity [GO:0016787]	-	K01061	ko00361,ko00364,ko00623,ko01100,ko01110,ko01120,ko01130,map00361,map00364,map00623,map01100,map01110,map01120,map01130
A0A8I6X0M9	TIP120 domain-containing protein	CAND family	BART1_0-u07242	Cullin-associated NEDD8-dissociated protein 1	SCF complex assembly [GO:0010265]	SCF complex assembly [GO:0010265]	-	-	K17263	-
A0A8I6X0N0	BOWMAN BIRK domain-containing protein	-	BART1_0-u00095	-	-	-	-	-	-	-
A0A8I6X0Q0	HTH La-type RNA-binding domain-containing protein	La domain-containing protein	BART1_0-u19874	La domain-containing protein	nucleus [GO:0005634]; ribonucleoprotein complex [GO:1990904]; RNA binding [GO:0003723]; RNA processing [GO:0006396]	RNA processing [GO:0006396]	RNA binding [GO:0003723]	nucleus [GO:0005634]; ribonucleoprotein complex [GO:1990904]	K18757	-
A0A8I6X0W7	F-type H+-transporting ATPase subunit gamma	ATPase gamma chain family	BART1_0-u10520	Exosome component 10 (Fragment)	proton-transporting ATP synthase complex, catalytic core F(1) [GO:0045261]; proton-transporting ATP synthase activity, rotational mechanism [GO:0046933]	-	proton-transporting ATP synthase activity, rotational mechanism [GO:0046933]	proton-transporting ATP synthase complex, catalytic core F(1) [GO:0045261]	K02115	ko00190,ko00195,ko01100,ko04068,ko04136,ko04137,ko04138,ko04139,ko04140,ko04212,ko04371,ko04621,ko04727,ko05167,map00190,map00195,map01100,map04068,map04136,map04137,map04138,map04139,map04140,map04212,map04371,map04621,map04727,map05167
A0A8I6X0Y8	Thioredoxin H-type	Thioredoxin family	BART1_0-u01817	Thioredoxin H-type	-	-	-	-	K03671	ko04621,ko05418,map04621,map05418
A0A8I6X0Z2	Exocyst subunit Exo70 family protein (Fragment)	Exocyst subunit Exo70 family protein	BART1_0-u16501	Exocyst subunit Exo70 family protein (Fragment)	exocyst [GO:0000145]; phosphatidylinositol-4,5-bisphosphate binding [GO:0005546]; exocytosis [GO:0006887]	exocytosis [GO:0006887]	phosphatidylinositol-4,5-bisphosphate binding [GO:0005546]	exocyst [GO:0000145]	K07195	ko04910,map04910
A0A8I6X118	Mal d 1-associated protein	-	-	-	-	-	-	-	-	-
A0A8I6X164	Protein transport protein SEC23	SEC23/SEC24 family, SEC23 subfamily; Villin/gelsolin family	BART1_0-u20304	Protein transport protein SEC23	COPII vesicle coat [GO:0030127]; zinc ion binding [GO:0008270]; endoplasmic reticulum to Golgi vesicle-mediated transport [GO:0006888]; intracellular protein transport [GO:0006886]	endoplasmic reticulum to Golgi vesicle-mediated transport [GO:0006888]; intracellular protein transport [GO:0006886]	zinc ion binding [GO:0008270]	COPII vesicle coat [GO:0030127]	K14006	-
A0A8I6X192	ATP-dependent RNA helicase DDX5/DBP2 [EC:3.6.4.13]	DEAD box helicase family	BART1_0-u19084	DEAD-box ATP-dependent RNA helicase 14	ATP binding [GO:0005524]; nucleic acid binding [GO:0003676]; RNA helicase activity [GO:0003724]	-	ATP binding [GO:0005524]; nucleic acid binding [GO:0003676]; RNA helicase activity [GO:0003724]	-	K12823	ko03040,ko05202,ko05205,map03040,map05202,map05205
A0A8I6X1C7	Transketolase [EC:2.2.1.1]	Transketolase family	BART1_0-u07853	Transketolase-1 chloroplastic	transketolase activity [GO:0004802]	-	transketolase activity [GO:0004802]	-	K00615	ko00030,ko00710,ko01051,ko01100,ko01110,ko01120,ko01130,ko01200,ko01230,map00030,map00710,map01051,map01100,map01110,map01120,map01130,map01200,map01230
A0A8I6X1G8	WAS/WASL-interacting family protein	-	BART1_0-u20606	WAS/WASL-interacting family protein	-	-	-	-	K00600	ko00260,ko00460,ko00630,ko00670,ko00680,ko01100,ko01110,ko01120,ko01130,ko01200,ko01230,ko01523,map00260,map00460,map00630,map00670,map00680,map01100,map01110,map01120,map01130,map01200,map01230,map01523
A0A8I6X1I0	Stromal 70 kDa heat shock-related protein, chloroplastic	Heat shock protein 70 family	BART1_0-u02168	Heat shock 70 kDa protein 6 chloroplastic	ATP binding [GO:0005524]; ATP-dependent protein folding chaperone [GO:0140662]; unfolded protein binding [GO:0051082]	-	ATP binding [GO:0005524]; ATP-dependent protein folding chaperone [GO:0140662]; unfolded protein binding [GO:0051082]	-	K03283	ko03040,ko04010,ko04141,ko04144,ko04213,ko04612,ko04915,ko05134,ko05145,ko05162,ko05164,ko05169,map03040,map04010,map04141,map04144,map04213,map04612,map04915,map05134,map05145,map05162,map05164,map05169
A0A8I6X1I1	Protein decapping 5	Protein decapping 5	BART1_0-u16980	TFG box	-	-	-	-	K18749	-
A0A8I6X1I3	ER membrane protein complex subunit 8/9	EMC8/EMC9 family	BART1_0-u26946	Exocyst complex component SEC3A	EMC complex [GO:0072546]	-	-	EMC complex [GO:0072546]	K23569	-
A0A8I6X1P4	AMP deaminase [EC:3.5.4.6]	Metallo-dependent hydrolases superfamily, Adenosine and AMP deaminases family	BART1_0-u07990	AMP deaminase	AMP deaminase activity [GO:0003876]; IMP salvage [GO:0032264]	IMP salvage [GO:0032264]	AMP deaminase activity [GO:0003876]	-	K01490	ko00230,ko01100,ko01110,ko01130,map00230,map01100,map01110,map01130
A0A8I6X1S0	CTP synthase [EC:6.3.4.2]	CTP synthase family	BART1_0-u06551	CTP synthase	CTP synthase activity [GO:0003883]; CTP biosynthetic process [GO:0006241]	CTP biosynthetic process [GO:0006241]	CTP synthase activity [GO:0003883]	-	K01937	ko00240,ko01100,map00240,map01100
A0A8I6X1V3	Translin family protein, expressed	Translin family	BART1_0-u02523	Translin family protein, expressed	RNA binding [GO:0003723]; sequence-specific DNA binding [GO:0043565]; single-stranded DNA binding [GO:0003697]; RNA metabolic process [GO:0016070]	RNA metabolic process [GO:0016070]	RNA binding [GO:0003723]; sequence-specific DNA binding [GO:0043565]; single-stranded DNA binding [GO:0003697]	-	-	-
A0A8I6X218	Mitochondrial import receptor subunit TOM40-1	Tom40 family	BART1_0-u29335	Translocase of the outer mitochondrial membrane 40	mitochondrial outer membrane [GO:0005741]; protein transmembrane transporter activity [GO:0008320]; protein import into mitochondrial matrix [GO:0030150]	protein import into mitochondrial matrix [GO:0030150]	protein transmembrane transporter activity [GO:0008320]	mitochondrial outer membrane [GO:0005741]	K11518	ko05014,map05014
A0A8I6X255	Ricin B-type lectin domain-containing protein	-	BART1_0-u08243	-	-	-	-	-	-	-
A0A8I6X264	Adenylosuccinate lyase	Lyase 1 family, Adenylosuccinate lyase subfamily	BART1_0-u29405	Adenylosuccinate lyase	N6-(1,2-dicarboxyethyl)AMP AMP-lyase (fumarate-forming) activity [GO:0004018]; IMP biosynthetic process [GO:0006188]	IMP biosynthetic process [GO:0006188]	N6-(1,2-dicarboxyethyl)AMP AMP-lyase (fumarate-forming) activity [GO:0004018]	-	K01756	ko00230,ko00250,ko01100,ko01110,ko01130,map00230,map00250,map01100,map01110,map01130
A0A8I6X286	Sulfur dioxygenase [EC:1.13.11.18]	Metallo-beta-lactamase superfamily	BART1_0-u21361	Hydroxyacylglutathione hydrolase	hydrolase activity, acting on ester bonds [GO:0016788]; sulfur dioxygenase activity [GO:0050313]; glutathione metabolic process [GO:0006749]	glutathione metabolic process [GO:0006749]	hydrolase activity, acting on ester bonds [GO:0016788]; sulfur dioxygenase activity [GO:0050313]	-	K17725	ko00920,map00920
A0A8I6X2A7	Probable glutamyl endopeptidase, chloroplastic	Peptidase S9A family	BART1_0-u29514	Probable glutamyl endopeptidase, chloroplastic	serine-type peptidase activity [GO:0008236]; proteolysis [GO:0006508]	proteolysis [GO:0006508]	serine-type peptidase activity [GO:0008236]	-	-	-
A0A8I6X2I2	Gamma-interferon-inducible lysosomal thiol reductase	GILT family	BART1_0-u29616	RING/U-box superfamily protein isoform 1	oxidoreductase activity, acting on a sulfur group of donors, disulfide as acceptor [GO:0016671]	-	oxidoreductase activity, acting on a sulfur group of donors, disulfide as acceptor [GO:0016671]	-	K08059	ko04612,map04612
A0A8I6X2I5	Type I protein arginine methyltransferase [EC:2.1.1.319]	-	BART1_0-u08422	Arginine methyltransferase 4B isoform 2	protein-arginine N-methyltransferase activity [GO:0016274]; peptidyl-arginine methylation [GO:0018216]	peptidyl-arginine methylation [GO:0018216]	protein-arginine N-methyltransferase activity [GO:0016274]	-	K05931	ko01522,map01522
A0A8I6X2M0	Threonyl-tRNA synthetase [EC:6.1.1.3]	Class-II aminoacyl-tRNA synthetase family	BART1_0-u17987	Threonine--tRNA ligase mitochondrial 1	cytoplasm [GO:0005737]; ATP binding [GO:0005524]; threonine-tRNA ligase activity [GO:0004829]; threonyl-tRNA aminoacylation [GO:0006435]	threonyl-tRNA aminoacylation [GO:0006435]	ATP binding [GO:0005524]; threonine-tRNA ligase activity [GO:0004829]	cytoplasm [GO:0005737]	K01868	ko00970,map00970
A0A8I6X2M8	Peroxidase [EC:1.11.1.7]	Peroxidase family, Ascorbate peroxidase subfamily; Peroxidase family, Classical plant (class III) peroxidase subfamily	BART1_0-u16654	Peroxidase	heme binding [GO:0020037]; peroxidase activity [GO:0004601]; hydrogen peroxide catabolic process [GO:0042744]; response to oxidative stress [GO:0006979]	hydrogen peroxide catabolic process [GO:0042744]; response to oxidative stress [GO:0006979]	heme binding [GO:0020037]; peroxidase activity [GO:0004601]	-	K00430	ko00940,ko01100,ko01110,map00940,map01100,map01110
A0A8I6X2S1	Calcium-transporting ATPase	Cation transport ATPase (P-type) (TC 3.A.3) family, Type IIIA subfamily	BART1_0-u29773	Calcium-transporting ATPase	integral component of membrane [GO:0016021]; ATP binding [GO:0005524]; ATP hydrolysis activity [GO:0016887]	-	ATP binding [GO:0005524]; ATP hydrolysis activity [GO:0016887]	integral component of membrane [GO:0016021]	K01537	ko04020,ko04022,ko04972,ko05010,map04020,map04022,map04972,map05010
A0A8I6X2Y8	Transmembrane emp24 domain-containing protein A	EMP24/GP25L family	BART1_0-u09115	Phosphatidylinositol glycan	-	-	-	-	K20352	-
A0A8I6X308	Potato inhibitor I family	Protease inhibitor I13 (potato type I serine protease inhibitor) family	BART1_0-u09145	-	serine-type endopeptidase inhibitor activity [GO:0004867]; response to wounding [GO:0009611]	response to wounding [GO:0009611]	serine-type endopeptidase inhibitor activity [GO:0004867]	-	-	-
A0A8I6X313	Histone H2B	Histone H2B family	BART1_0-u18269	-	nucleosome [GO:0000786]; DNA binding [GO:0003677]; protein heterodimerization activity [GO:0046982]; structural constituent of chromatin [GO:0030527]	-	DNA binding [GO:0003677]; protein heterodimerization activity [GO:0046982]; structural constituent of chromatin [GO:0030527]	nucleosome [GO:0000786]	K11252	ko05034,ko05203,ko05322,map05034,map05203,map05322
A0A8I6X374	Imidazole glycerol-phosphate synthase (FragmentB	HisA/HisF family; HisA/HisF family	BART1_0-u30061	Imidazole glycerol-phosphate synthase (Fragment)	imidazoleglycerol-phosphate synthase activity [GO:0000107]; oxo-acid-lyase activity [GO:0016833]; histidine biosynthetic process [GO:0000105]	histidine biosynthetic process [GO:0000105]	imidazoleglycerol-phosphate synthase activity [GO:0000107]; oxo-acid-lyase activity [GO:0016833]	-	K01663	ko00340,ko01100,ko01110,ko01230,map00340,map01100,map01110,map01230
A0A8I6X391	Protein farnesyltransferase subunit beta [EC:2.5.1.58]	Protein prenyltransferase subunit beta family	BART1_0-u22076	Protein farnesyltransferase subunit beta	protein farnesyltransferase complex [GO:0005965]; protein prenyltransferase activity [GO:0008318]; protein farnesylation [GO:0018343]	protein farnesylation [GO:0018343]	protein prenyltransferase activity [GO:0008318]	protein farnesyltransferase complex [GO:0005965]	K05954	ko00900,ko01130,map00900,map01130
A0A8I6X3A9	Chloride conductance regulatory protein ICln	Regulator of volume decrease after cellular swelling	BART1_0-u30100	Chloride ion current inducer protein	-	-	-	-	K05019	ko03013,map03013
A0A8I6X3D1	ATP-dependent Clp protease ATP-binding subunit ClpB	ClpA/ClpB family	BART1_0-u22146	Chaperone protein ClpB1 (Fragment)	ATP binding [GO:0005524]; ATP hydrolysis activity [GO:0016887]	-	ATP binding [GO:0005524]; ATP hydrolysis activity [GO:0016887]	-	K03695	ko04213,map04213
A0A8I6X3E1	Transmembrane 9 superfamily member	-	BART1_0-u01816	Transmembrane protein, putative	-	-	-	-	K17085	-
A0A8I6X3E8	Cupredoxin	Plastocyanin-like domain	BART1_0-u22164	Cupredoxin	electron transfer activity [GO:0009055]	-	electron transfer activity [GO:0009055]	-	-	-
A0A8I6X3G0	Altered inheritance of mitochondria protein 32-like	Sucrase/ferredoxin-like	BART1_0-u03591	Altered inheritance of mitochondria protein 32	-	-	-	-	-	-
A0A8I6X3H5	Cold shock protein	Cold shock protein domain	BART1_0-u08930	-	nucleic acid binding [GO:0003676]	-	nucleic acid binding [GO:0003676]	-	K03704	-
A0A8I6X3H7	Casein kinase substrate	PP28 domain-containing protein	BART1_0-u05275	Casein kinase substrate	-	-	-	-	-	-
A0A8I6X3I3	NADH dehydrogenase [ubiquinone] 1 alpha subcomplex assembly factor 3	Phosphatidylinositol N-acetylglucosaminyltransferase subunit A	BART1_0-u52375	Phosphatidylinositol N-acetylglucosaminyltransferase subunit A	mitochondrial respiratory chain complex I assembly [GO:0032981]	mitochondrial respiratory chain complex I assembly [GO:0032981]	-	-	K09008	ko04714,map04714
A0A8I6X3I7	Eukaryotic aspartyl protease family protein	Peptidase A1 family	BART1_0-u17479	Eukaryotic aspartyl protease family protein	aspartic-type endopeptidase activity [GO:0004190]; proteolysis [GO:0006508]	proteolysis [GO:0006508]	aspartic-type endopeptidase activity [GO:0004190]	-	K22683	-
A0A8I6X3K6	Aldose 1-epimerase [EC:5.1.3.3]	Aldose epimerase family	BART1_0-u09578	Aldose 1-epimerase Galactose mutarotase	carbohydrate binding [GO:0030246]; isomerase activity [GO:0016853]; hexose metabolic process [GO:0019318]	hexose metabolic process [GO:0019318]	carbohydrate binding [GO:0030246]; isomerase activity [GO:0016853]	-	K01785	ko00010,ko00052,ko01100,ko01110,ko01120,ko01130,map00010,map00052,map01100,map01110,map01120,map01130
A0A8I6X3P4	20S proteasome subunit beta 2 [EC:3.4.25.1]	Peptidase T1B family	BART1_0-u02010	Proteasome subunit beta type	proteasome core complex [GO:0005839]; threonine-type endopeptidase activity [GO:0004298]; proteolysis involved in protein catabolic process [GO:0051603]	proteolysis involved in protein catabolic process [GO:0051603]	threonine-type endopeptidase activity [GO:0004298]	proteasome core complex [GO:0005839]	K02739	ko03050,map03050
A0A8I6X3U6	Protein TolB	WD40-like Beta Propeller Repeat	BART1_0-u08993	-	-	-	-	-	K03641	-
A0A8I6X402	FYVE-type domain-containing protein	FYVE-type domain-containing protein	BART1_0-u09872	Early endosome antigen 1	metal ion binding [GO:0046872]; ubiquitin binding [GO:0043130]; multivesicular body assembly [GO:0036258]	multivesicular body assembly [GO:0036258]	metal ion binding [GO:0046872]; ubiquitin binding [GO:0043130]	-	K17601	-
A0A8I6X490	Mitochondrial proton-calcium exchanger protein	LETM1 family	BART1_0-u04188	LETM1 and EF-hand domain-containing protein 1, mitochondrial-like isoform X1	mitochondrial inner membrane [GO:0005743]; calcium ion binding [GO:0005509]; ribosome binding [GO:0043022]	-	calcium ion binding [GO:0005509]; ribosome binding [GO:0043022]	mitochondrial inner membrane [GO:0005743]	K17800	ko03018,ko04139,ko04212,ko05152,map03018,map04139,map04212,map05152
A0A8I6X4E1	3-deoxy-7-phosphoheptulonate synthase [EC:2.5.1.54]	Class-II DAHP synthase family	BART1_0-u09241	Phospho-2-dehydro-3-deoxyheptonate aldolase	3-deoxy-7-phosphoheptulonate synthase activity [GO:0003849]; aromatic amino acid family biosynthetic process [GO:0009073]	aromatic amino acid family biosynthetic process [GO:0009073]	3-deoxy-7-phosphoheptulonate synthase activity [GO:0003849]	-	K01626	ko00400,ko01100,ko01110,ko01130,ko01230,ko02024,map00400,map01100,map01110,map01130,map01230,map02024
A0A8I6X4F7	Universal stress protein A	Universal stress protein family	BART1_0-u10218	Universal stress protein A	-	-	-	-	-	-
A0A8I6X4F9	KIP1-like protein	KIP1-like protein	BART1_0-u30857	0	actin binding [GO:0003779]	-	actin binding [GO:0003779]	-	K20478	-
A0A8I6X4I2	3-methyl-2-oxobutanoate hydroxymethyltransferase [EC:2.1.2.11]	PanB family	BART1_0-u19353	3-methyl-2-oxobutanoate hydroxymethyltransferase	3-methyl-2-oxobutanoate hydroxymethyltransferase activity [GO:0003864]; pantothenate biosynthetic process [GO:0015940]	pantothenate biosynthetic process [GO:0015940]	3-methyl-2-oxobutanoate hydroxymethyltransferase activity [GO:0003864]	-	K00606	ko00770,ko01100,ko01110,map00770,map01100,map01110
A0A8I6X4L1	DUF1421 domain-containing protein	UBA-like domain (DUF1421)	BART1_0-u18301	Class E vacuolar protein-sorting machinery protein HSE1-like	-	-	-	-	K16903	ko00380,ko01100,map00380,map01100
A0A8I6X4T1	Tubulin--tyrosine ligase-like protein 12	Tubulin-tyrosine ligase family	BART1_0-u31064	0	protein modification process [GO:0036211]	protein modification process [GO:0036211]	-	-	K16609	-
A0A8I6X4W6	Agmatine deiminase [EC:3.5.3.12]	Porphyromonas-type peptidyl-arginine deiminase	BART1_0-u12873	Peptidyl-arginine deiminase, Porphyromonas-type	agmatine deiminase activity [GO:0047632]; protein-arginine deiminase activity [GO:0004668]; putrescine biosynthetic process [GO:0009446]	putrescine biosynthetic process [GO:0009446]	agmatine deiminase activity [GO:0047632]; protein-arginine deiminase activity [GO:0004668]	-	K10536	ko00330,ko01100,map00330,map01100
A0A8I6X504	Ephrin rec like domain-containing protein	-	BART1_0-u18601	-	-	-	-	-	-	-
A0A8I6X521	AB hydrolase-1 domain-containing protein	Alpha/beta hydrolase family	BART1_0-u02970	Soluble epoxide hydrolase	catalytic activity [GO:0003824]	-	catalytic activity [GO:0003824]	-	-	-
A0A8I6X522	Glutaminyl-tRNA synthetase [EC:6.1.1.18]	Class-I aminoacyl-tRNA synthetase family	BART1_0-u18606	Glutamine--tRNA ligase cytoplasmic	cytoplasm [GO:0005737]; ATP binding [GO:0005524]; glutamine-tRNA ligase activity [GO:0004819]; glutaminyl-tRNA aminoacylation [GO:0006425]	glutaminyl-tRNA aminoacylation [GO:0006425]	ATP binding [GO:0005524]; glutamine-tRNA ligase activity [GO:0004819]	cytoplasm [GO:0005737]	K01886	ko00970,ko01100,map00970,map01100
A0A8I6X546	Chaperonin CPN60-1, mitochondrial	Chaperonin (HSP60) family	BART1_0-u31232	Chaperonin CPN60-1, mitochondrial	ATP binding [GO:0005524]; ATP-dependent protein folding chaperone [GO:0140662]; protein refolding [GO:0042026]	protein refolding [GO:0042026]	ATP binding [GO:0005524]; ATP-dependent protein folding chaperone [GO:0140662]	-	K04077	ko03018,ko04212,ko04940,ko05134,ko05152,map03018,map04212,map04940,map05134,map05152
A0A8I6X558	Malate synthase [EC:2.3.3.9]	Malate synthase family	BART1_0-u13082	-	malate synthase activity [GO:0004474]; glyoxylate cycle [GO:0006097]	glyoxylate cycle [GO:0006097]	malate synthase activity [GO:0004474]	-	K01638	ko00620,ko00630,ko01100,ko01110,ko01120,ko01200,map00620,map00630,map01100,map01110,map01120,map01200
A0A8I6X589	Nucleic acid binding protein	DRG Family Regulatory Proteins, Tma46	BART1_0-u23431	Nucleic acid binding protein	metal ion binding [GO:0046872]	-	metal ion binding [GO:0046872]	-	-	-
A0A8I6X5E2	LOB domain-containing protein	LOB domain-containing protein family	BART1_0-u23522	LOB domain-containing protein 13	-	-	-	-	-	-
A0A8I6X5G8	NADPH-dependent aldo-keto reductase, chloroplastic	Aldo/keto reductase family	BART1_0-u04976	NADPH-dependent aldo-keto reductase, chloroplastic	oxidoreductase activity [GO:0016491]	-	oxidoreductase activity [GO:0016491]	-	K00002	ko00010,ko00040,ko00561,ko00930,ko01100,ko01110,ko01120,ko01130,ko01220,map00010,map00040,map00561,map00930,map01100,map01110,map01120,map01130,map01220
A0A8I6X5P2	Coniferyl-aldehyde dehydrogenase [EC:1.2.1.68] / aldehyde dehydrogenase (NAD+) [EC:1.2.1.3]	Aldehyde dehydrogenase family	BART1_0-u23860	Succinylglutamate-semialdehyde dehydrogenase	oxidoreductase activity, acting on the aldehyde or oxo group of donors, NAD or NADP as acceptor [GO:0016620]	-	oxidoreductase activity, acting on the aldehyde or oxo group of donors, NAD or NADP as acceptor [GO:0016620]	-	K12355	ko00010,ko00053,ko00071,ko00280,ko00310,ko00330,ko00340,ko00380,ko00410,ko00561,ko00620,ko00625,ko00903,ko00940,ko00981,ko01100,ko01110,ko01120,ko01130,map00010,map00053,map00071,map00280,map00310,map00330,map00340,map00380,map00410,map00561,map00620,map00625,map00903,map00940,map00981,map01100,map01110,map01120,map01130
A0A8I6X5V1	NADH dehydrogenase [ubiquinone] 1 alpha subcomplex subunit 12	NADH dehydrogenase (ubiquinone) 1 alpha subcomplex subunit 12	BART1_0-u03417	NADH dehydrogenase	membrane [GO:0016020]; mitochondrial respiratory chain complex I assembly [GO:0032981]	mitochondrial respiratory chain complex I assembly [GO:0032981]	-	membrane [GO:0016020]	K11352	ko00190,ko01100,ko04714,ko04723,ko04932,ko05010,ko05012,ko05016,map00190,map01100,map04714,map04723,map04932,map05010,map05012,map05016
A0A8I6X5V6	AP-4 complex subunit epsilon	Adaptor complexes large subunit family	BART1_0-u23929	AP-4 complex subunit epsilon	AP-4 adaptor complex [GO:0030124]; intracellular protein transport [GO:0006886]; vesicle-mediated transport [GO:0016192]	intracellular protein transport [GO:0006886]; vesicle-mediated transport [GO:0016192]	-	AP-4 adaptor complex [GO:0030124]	K12400	ko04142,map04142
A0A8I6X628	Heterogeneous nuclear ribonucleoprotein like	RNA recognition motif. (a.k.a. RRM, RBD, or RNP domain)	BART1_0-u13815	Heterogeneous nuclear ribonucleoprotein like	RNA binding [GO:0003723]	-	RNA binding [GO:0003723]	-	-	-
A0A8I6X649	Serine/threonine protein kinase, putativeB	Protein kinase superfamily	BART1_0-u05412	Serine/threonine protein kinase, putative	thylakoid [GO:0009579]; ATP binding [GO:0005524]; protein serine/threonine kinase activity [GO:0004674]; protein phosphorylation [GO:0006468]	protein phosphorylation [GO:0006468]	ATP binding [GO:0005524]; protein serine/threonine kinase activity [GO:0004674]	thylakoid [GO:0009579]	-	-
A0A8I6X660	Zinc finger CCCH domain-containing protein 5	Zinc finger CCCH domain-containing protein	BART1_0-u34497	Zinc finger CCCH domain-containing protein 6	metal ion binding [GO:0046872]	-	metal ion binding [GO:0046872]	-	-	-
A0A8I6X6A3	DnaJ homolog subfamily B member 4	DnaJ homolog	BART1_0-u19477	Heat-shock protein DnaJ	unfolded protein binding [GO:0051082]; protein folding [GO:0006457]	protein folding [GO:0006457]	unfolded protein binding [GO:0051082]	-	K09510	-
A0A8I6X6C0	PERQ amino acid-rich with GYF domain-containing protein	GYF domain-containing protein	BART1_0-u24147	GYF domain-containing protein	-	-	-	-	K18730	-
A0A8I6X6C8	Metacaspase-1	-	BART1_0-u24140	Metacaspase-1	-	-	-	-	K22684	-
A0A8I6X6D4	Cupin 2 domain-containing protein	Cupin	-	-	isomerase activity [GO:0016853]; carbohydrate metabolic process [GO:0005975]	carbohydrate metabolic process [GO:0005975]	isomerase activity [GO:0016853]	-	-	-
A0A8I6X6D5	Aldo ket red domain-containing protein	Aldo/keto reductase family	BART1_0-u11843	Auxin-induced protein PCNT115	-	-	-	-	K05275	-
A0A8I6X6F8	Calcium-dependent protein kinase [EC:2.7.11.1] / calcium-binding protein CML	Calcineurin regulatory subunit family	BART1_0-u20992	Calcium-dependent protein kinase	ATP binding [GO:0005524]; calcium ion binding [GO:0005509]; protein kinase activity [GO:0004672]; protein phosphorylation [GO:0006468]	protein phosphorylation [GO:0006468]	ATP binding [GO:0005524]; calcium ion binding [GO:0005509]; protein kinase activity [GO:0004672]	-	K13412	ko04626,ko05145,map04626,map05145
A0A8I6X6I4	Signal peptidase I [EC:3.4.21.89]	Peptidase S26B family	BART1_0-u03843	Signal peptidase I	membrane [GO:0016020]; serine-type endopeptidase activity [GO:0004252]; signal peptide processing [GO:0006465]	signal peptide processing [GO:0006465]	serine-type endopeptidase activity [GO:0004252]	membrane [GO:0016020]	K13280	ko03060,map03060
A0A8I6X6L8	C2 calcium-dependent membrane targeting	C2 calcium-dependent membrane targeting	BART1_0-u24335	-	defense response [GO:0006952]	defense response [GO:0006952]	-	-	-	-
A0A8I6X6P0	Cold-induced thioredoxin domain-containing protein	Cold-induced thioredoxin domain-containing protein	BART1_0-u24412	Cold-induced thioredoxin domain-containing protein	carbohydrate metabolic process [GO:0005975]	carbohydrate metabolic process [GO:0005975]	-	-	K06888	ko00240,ko01100,map00240,map01100
A0A8I6X6S0	Mannan endo-1,4-beta-mannosidase [EC:3.2.1.78]	Glycosyl hydrolase 5 (cellulase A) family	BART1_0-u21318	Mannan endo-1 4-beta-mannosidase 7	hydrolase activity, hydrolyzing O-glycosyl compounds [GO:0004553]; carbohydrate metabolic process [GO:0005975]	carbohydrate metabolic process [GO:0005975]	hydrolase activity, hydrolyzing O-glycosyl compounds [GO:0004553]	-	K19355	ko00051,map00051
A0A8I6X6U8	Dynamin protein 1A	TRAFAC class dynamin-like GTPase superfamily, Dynamin/Fzo/YdjA family	BART1_0-u05941	Dynamin protein 1A	GTP binding [GO:0005525]; GTPase activity [GO:0003924]	-	GTP binding [GO:0005525]; GTPase activity [GO:0003924]	-	K01528	ko04072,ko04144,ko04721,ko04961,ko05100,map04072,map04144,map04721,map04961,map05100
A0A8I6X6X4	2-oxoglutarate dehydrogenase E1 component [EC:1.2.4.2]	Alpha-ketoglutarate dehydrogenase family	BART1_0-u12058	2-oxoglutarate dehydrogenase E1 component	oxoglutarate dehydrogenase (succinyl-transferring) activity [GO:0004591]; thiamine pyrophosphate binding [GO:0030976]; tricarboxylic acid cycle [GO:0006099]	tricarboxylic acid cycle [GO:0006099]	oxoglutarate dehydrogenase (succinyl-transferring) activity [GO:0004591]; thiamine pyrophosphate binding [GO:0030976]	-	K00164	ko00020,ko00310,ko00380,ko01100,ko01110,ko01120,ko01130,ko01200,map00020,map00310,map00380,map01100,map01110,map01120,map01130,map01200
A0A8I6X6Y8	V-type H+-transporting ATPase subunit G	V-ATPase G subunit family	BART1_0-u14588	V-type proton ATPase subunit G	vacuolar proton-transporting V-type ATPase complex [GO:0016471]; proton-transporting ATPase activity, rotational mechanism [GO:0046961]	-	proton-transporting ATPase activity, rotational mechanism [GO:0046961]	vacuolar proton-transporting V-type ATPase complex [GO:0016471]	K02152	ko00190,ko01100,ko04145,ko04150,ko04721,ko04966,ko05110,ko05120,ko05323,map00190,map01100,map04145,map04150,map04721,map04966,map05110,map05120,map05323
A0A8I6X746	Serine-threonine-protein phosphatase 6 regulatory subunit 3-like	SAPS family	BART1_0-u14812	DNA damage-binding protein 1a	protein phosphatase binding [GO:0019903]; regulation of phosphoprotein phosphatase activity [GO:0043666]	regulation of phosphoprotein phosphatase activity [GO:0043666]	protein phosphatase binding [GO:0019903]	-	K15501	-
A0A8I6X762	Nodal modulator	-	BART1_0-u20225	Nodal modulator 1	carbohydrate binding [GO:0030246]	-	carbohydrate binding [GO:0030246]	-	-	-
A0A8I6X7A4	Glucose-6-phosphate/phosphate translocator 2 chloroplastic	Triose-phosphate Transporter family	BART1_0-u10455	Glucose-6-phosphate/phosphate translocator 2 chloroplastic	integral component of membrane [GO:0016021]; transmembrane transporter activity [GO:0022857]	-	transmembrane transporter activity [GO:0022857]	integral component of membrane [GO:0016021]	K15283	-
A0A8I6X7D5	Thaumatin-like protein	Thaumatin family	BART1_0-u32530	Thaumatin	-	-	-	-	-	-
A0A8I6X7E0	Casein kinase 1 [EC:2.7.11.1]	Protein kinase superfamily	BART1_0-u21790	Casein kinase I isoform delta-like isoform X1	ATP binding [GO:0005524]; protein kinase activity [GO:0004672]; protein phosphorylation [GO:0006468]	protein phosphorylation [GO:0006468]	ATP binding [GO:0005524]; protein kinase activity [GO:0004672]	-	K02218	ko04011,ko04392,map04011,map04392
A0A8I6X7G0	Histone H2B	Histone H2B family	BART1_0-u26706	-	nucleosome [GO:0000786]; DNA binding [GO:0003677]; protein heterodimerization activity [GO:0046982]; structural constituent of chromatin [GO:0030527]	-	DNA binding [GO:0003677]; protein heterodimerization activity [GO:0046982]; structural constituent of chromatin [GO:0030527]	nucleosome [GO:0000786]	K11252	ko05034,ko05203,ko05322,map05034,map05203,map05322
A0A8I6X7G9	Cysteine synthase	Cysteine synthase/cystathionine beta-synthase family	BART1_0-u32615	Cysteine synthase	cysteine synthase activity [GO:0004124]; cysteine biosynthetic process from serine [GO:0006535]	cysteine biosynthetic process from serine [GO:0006535]	cysteine synthase activity [GO:0004124]	-	K01738	ko00270,ko00920,ko01100,ko01110,ko01120,ko01130,ko01200,ko01230,map00270,map00920,map01100,map01110,map01120,map01130,map01200,map01230
A0A8I6X7K0	Vitellogenic carboxypeptidase-like protein [EC:3.4.16.-]	Peptidase S10 family	BART1_0-u06457	Serine carboxypeptidase-like 50	serine-type carboxypeptidase activity [GO:0004185]; proteolysis [GO:0006508]	proteolysis [GO:0006508]	serine-type carboxypeptidase activity [GO:0004185]	-	K09645	-
A0A8I6X7L9	Protein phosphatase 1L [EC:3.1.3.16]	PP2C family	BART1_0-u10577	Probable protein phosphatase 2C 62	protein serine/threonine phosphatase activity [GO:0004722]; protein dephosphorylation [GO:0006470]	protein dephosphorylation [GO:0006470]	protein serine/threonine phosphatase activity [GO:0004722]	-	K17506	-
A0A8I6X7M2	E3 ubiquitin-protein ligase RGLG [EC:2.3.2.27]	Copine (Calcium-dependent phospholipid-binding protein) family	BART1_0-u25378	Copine (Calcium-dependent phospholipid-binding protein) family	ubiquitin protein ligase activity [GO:0061630]; protein K63-linked ubiquitination [GO:0070534]	protein K63-linked ubiquitination [GO:0070534]	ubiquitin protein ligase activity [GO:0061630]	-	K16280	-
A0A8I6X7M7	Serine carboxypeptidase-like clade IV [EC:3.4.16.-]	Peptidase S10 family	BART1_0-u15275	serine carboxypeptidase-like	serine-type carboxypeptidase activity [GO:0004185]; proteolysis [GO:0006508]	proteolysis [GO:0006508]	serine-type carboxypeptidase activity [GO:0004185]	-	K16298	-
A0A8I6X7P5	Delta4-3-oxosteroid 5beta-reductase [EC:1.3.1.3]	-	BART1_0-u25433	Geranial reductase 1	-	-	-	-	K22419	-
A0A8I6X7Q6	COP9 signalosome complex subunit 8	CSN8 family	BART1_0-u12383	COP9 signalosome complex subunit	COP9 signalosome [GO:0008180]; COP9 signalosome assembly [GO:0010387]; protein deneddylation [GO:0000338]	COP9 signalosome assembly [GO:0010387]; protein deneddylation [GO:0000338]	-	COP9 signalosome [GO:0008180]	K12181	-
A0A8I6X7V4	DNA damage-binding protein 1	Cleavage/polyadenylation specificity factor, A subunit, C-terminal	BART1_0-u06671	Cleavage/polyadenylation specificity factor, A subunit, C-terminal	nucleus [GO:0005634]; nucleic acid binding [GO:0003676]	-	nucleic acid binding [GO:0003676]	nucleus [GO:0005634]	K10610	ko03420,ko04120,ko05161,ko05203,map03420,map04120,map05161,map05203
A0A8I6X7Y1	NADH dehydrogenase [ubiquinone] 1 alpha subcomplex assembly factor 7	Protein arginine methyltransferase NDUFAF7	BART1_0-u20658	Protein arginine methyltransferase NDUFAF7	-	-	-	-	K18164	ko04714,map04714
A0A8I6X850	AFG3 family protein [EC:3.4.24.-]	AAA ATPase family; Peptidase M41 family	BART1_0-u04956	-	integral component of membrane [GO:0016021]; ATP binding [GO:0005524]; ATP hydrolysis activity [GO:0016887]; ATP-dependent peptidase activity [GO:0004176]; metalloendopeptidase activity [GO:0004222]; zinc ion binding [GO:0008270]; proteolysis [GO:0006508]	proteolysis [GO:0006508]	ATP binding [GO:0005524]; ATP hydrolysis activity [GO:0016887]; ATP-dependent peptidase activity [GO:0004176]; metalloendopeptidase activity [GO:0004222]; zinc ion binding [GO:0008270]	integral component of membrane [GO:0016021]	K08956	-
A0A8I6X892	Cell division protein FtsZ	FtsZ family	BART1_0-u05069	Cell division protein FtsZ	GTP binding [GO:0005525]; GTPase activity [GO:0003924]	-	GTP binding [GO:0005525]; GTPase activity [GO:0003924]	-	K03531	ko04112,map04112
A0A8I6X8A4	Pyridoxal kinase	Pyridoxine kinase family	BART1_0-u33225	pyridoxal kinase-like	pyridoxal kinase activity [GO:0008478]; pyridoxal 5'-phosphate salvage [GO:0009443]	pyridoxal 5'-phosphate salvage [GO:0009443]	pyridoxal kinase activity [GO:0008478]	-	K00868	ko00750,ko01100,map00750,map01100
A0A8I6X8A8	Mitochondrial import receptor subunit TOM7	Tom7 family	BART1_0-u22016	-	mitochondrial outer membrane translocase complex [GO:0005742]; protein import into mitochondrial matrix [GO:0030150]	protein import into mitochondrial matrix [GO:0030150]	-	mitochondrial outer membrane translocase complex [GO:0005742]	K17771	ko04137,map04137
A0A8I6X8C4	Prolyl-tRNA synthetase [EC:6.1.1.15]	Class-II aminoacyl-tRNA synthetase family	BART1_0-u11214	Proline--tRNA ligase chloroplastic/mitochondrial	cytoplasm [GO:0005737]; ATP binding [GO:0005524]; proline-tRNA ligase activity [GO:0004827]; prolyl-tRNA aminoacylation [GO:0006433]	prolyl-tRNA aminoacylation [GO:0006433]	ATP binding [GO:0005524]; proline-tRNA ligase activity [GO:0004827]	cytoplasm [GO:0005737]	K01881	ko00970,map00970
A0A8I6X8C9	Gene encoding jasmonate-induced protein (Fragment)	-	BART1_0-u25928	Gene encoding jasmonate-induced protein (Fragment)	-	-	-	-	-	-
A0A8I6X8E7	Ubiquitin carboxyl-terminal hydrolase 7 [EC:3.4.19.12]	Peptidase C19 family	BART1_0-u22483	Ubiquitin carboxyl-terminal hydrolase	cysteine-type deubiquitinase activity [GO:0004843]; protein deubiquitination [GO:0016579]; ubiquitin-dependent protein catabolic process [GO:0006511]	protein deubiquitination [GO:0016579]; ubiquitin-dependent protein catabolic process [GO:0006511]	cysteine-type deubiquitinase activity [GO:0004843]	-	K11838	ko04068,ko05168,ko05169,ko05203,map04068,map05168,map05169,map05203
A0A8I6X8F2	Gene encoding jasmonate-induced protein (Fragment)	-	BART1_0-u25953	Gene encoding jasmonate-induced protein (Fragment)	-	-	-	-	-	-
A0A8I6X8L4	Pyruvate kinase [EC:2.7.1.40]	Pyruvate kinase family	BART1_0-u21276	Pyruvate kinase	magnesium ion binding [GO:0000287]; potassium ion binding [GO:0030955]; pyruvate kinase activity [GO:0004743]	-	magnesium ion binding [GO:0000287]; potassium ion binding [GO:0030955]; pyruvate kinase activity [GO:0004743]	-	K00873	ko00010,ko00230,ko00620,ko01100,ko01110,ko01120,ko01130,ko01200,ko01230,ko04922,ko04930,ko05165,ko05203,ko05230,map00010,map00230,map00620,map01100,map01110,map01120,map01130,map01200,map01230,map04922,map04930,map05165,map05203,map05230
A0A8I6X8N4	Eukaryotic translation initiation factor 1	SUI1 family	BART1_0-u22656	Eukaryotic translation initiation factor 1	translation initiation factor activity [GO:0003743]	-	translation initiation factor activity [GO:0003743]	-	K03113	ko03013,map03013
A0A8I6X8P7	Protochlorophyllide reductase [EC:1.3.1.33]	-	BART1_0-u16104	-	protochlorophyllide reductase activity [GO:0016630]	-	protochlorophyllide reductase activity [GO:0016630]	-	K00218	ko00860,ko01100,ko01110,map00860,map01100,map01110
A0A8I6X8S0	Cupin type-1 domain-containing protein	Cupin family	BART1_0-u26232	Globulin-1 S allele	-	-	-	-	-	-
A0A8I6X8T8	Fe-S cluster assembly protein DRE2	Anamorsin family	BART1_0-u16206	Fe-S cluster assembly protein DRE2	cytoplasm [GO:0005737]; iron-sulfur cluster binding [GO:0051536]; iron-sulfur cluster assembly [GO:0016226]	iron-sulfur cluster assembly [GO:0016226]	iron-sulfur cluster binding [GO:0051536]	cytoplasm [GO:0005737]	K22746	-
A0A8I6X8X2	ATP-dependent RNA helicase	-	BART1_0-u33682	-	-	-	-	-	-	-
A0A8I6X8X3	Glycine-rich RNA-binding protein 8	Zinc knuckle	BART1_0-u45237	Glycine-rich RNA-binding protein 8	RNA binding [GO:0003723]; zinc ion binding [GO:0008270]	-	RNA binding [GO:0003723]; zinc ion binding [GO:0008270]	-	K12885	ko03040,map03040
A0A8I6X8Z4	E3 ubiquitin-protein ligase TRIP12 [EC:2.3.2.26]	UPL family, K-HECT subfamily	BART1_0-u07690	E3 ubiquitin-protein ligase UPL3-like	ubiquitin protein ligase activity [GO:0061630]; ubiquitin-dependent protein catabolic process [GO:0006511]	ubiquitin-dependent protein catabolic process [GO:0006511]	ubiquitin protein ligase activity [GO:0061630]	-	K10590	ko04120,map04120
A0A8I6X904	Pentatricopeptide repeat-containing protein	Pentatricopeptide repeat-containing protein	BART1_0-u07712	Pentatricopeptide repeat-containing protein isoform C	-	-	-	-	K17669	-
A0A8I6X928	20S proteasome subunit beta 4 [EC:3.4.25.1]	Peptidase T1B family	BART1_0-u60435	Proteasome subunit beta	proteasome core complex [GO:0005839]; proteasomal protein catabolic process [GO:0010498]	proteasomal protein catabolic process [GO:0010498]	-	proteasome core complex [GO:0005839]	K02734	ko03050,map03050
A0A8I6X956	ZZ-type zinc finger-containing protein	ZZ-type zinc finger-containing protein	BART1_0-u12994	ZZ-type zinc finger-containing protein	zinc ion binding [GO:0008270]	-	zinc ion binding [GO:0008270]	-	K17987	ko04137,map04137
A0A8I6X969	Amidase domain-containing protein	Amidase family	BART1_0-u26545	Translocon at the outer membrane of chloroplasts like	-	-	-	-	K01426	ko00330,ko00360,ko00380,ko00627,ko00643,ko01120,map00330,map00360,map00380,map00627,map00643,map01120
A0A8I6X9C3	Ketoacyl-ACP reductase 1	Short-chain dehydrogenases/reductases (SDR) family	BART1_0-u11931	Ketoacyl-ACP reductase 1	3-oxoacyl-[acyl-carrier-protein] reductase (NADPH) activity [GO:0004316]; NAD binding [GO:0051287]; fatty acid biosynthetic process [GO:0006633]	fatty acid biosynthetic process [GO:0006633]	3-oxoacyl-[acyl-carrier-protein] reductase (NADPH) activity [GO:0004316]; NAD binding [GO:0051287]	-	K00059	ko00061,ko00333,ko00780,ko01040,ko01100,ko01130,ko01212,map00061,map00333,map00780,map01040,map01100,map01130,map01212
A0A8I6X9F3	Pyruvate decarboxylase [EC:4.1.1.1]	TPP enzyme family	BART1_0-u08010	Thiamine pyrophosphate enzyme	carboxy-lyase activity [GO:0016831]; magnesium ion binding [GO:0000287]; thiamine pyrophosphate binding [GO:0030976]	-	carboxy-lyase activity [GO:0016831]; magnesium ion binding [GO:0000287]; thiamine pyrophosphate binding [GO:0030976]	-	K01568	ko00010,ko01100,ko01110,ko01130,map00010,map01100,map01110,map01130
A0A8I6X9H0	Syntaxin of plants SYP7	Syntaxin family - Target SNARE coiled-coil domain	BART1_0-u05870	Syntaxin-71	membrane [GO:0016020]; SNAP receptor activity [GO:0005484]; intracellular protein transport [GO:0006886]	intracellular protein transport [GO:0006886]	SNAP receptor activity [GO:0005484]	membrane [GO:0016020]	K08506	ko04130,map04130
A0A8I6X9J9	RNA polymerase II regulatory region DNA binding	BED-type domain-containing protein	BART1_0-u13401	-	DNA binding [GO:0003677]; protein dimerization activity [GO:0046983]	-	DNA binding [GO:0003677]; protein dimerization activity [GO:0046983]	-	-	-
A0A8I6X9N2	Delta-1-pyrroline-5-carboxylate synthetase [EC:2.7.2.11 1.2.1.41]	Gamma-glutamyl phosphate reductase family; Glutamate 5-kinase family	BART1_0-u23315	Delta-1-pyrroline-5-carboxylate synthase	cytoplasm [GO:0005737]; glutamate 5-kinase activity [GO:0004349]; glutamate-5-semialdehyde dehydrogenase activity [GO:0004350]; proline biosynthetic process [GO:0006561]	proline biosynthetic process [GO:0006561]	glutamate 5-kinase activity [GO:0004349]; glutamate-5-semialdehyde dehydrogenase activity [GO:0004350]	cytoplasm [GO:0005737]	K12657	ko00330,ko01100,ko01110,ko01230,map00330,map01100,map01110,map01230
A0A8I6X9Q6	DUF1421 domain-containing protein	UBA-like domain (DUF1421)	BART1_0-u06067	Hydroxyproline-rich glycoprotein family protein	-	-	-	-	-	-
A0A8I6X9R3	Ubiquitin-conjugating enzyme E2 H [EC:2.3.2.23]	Ubiquitin-conjugating enzyme family	BART1_0-u23378	Putative ubiquitin-conjugating enzyme/RWD-like protein	-	-	-	-	K10575	ko04120,ko04141,ko05012,map04120,map04141,map05012
A0A8I6X9X3	Vacuolar-sorting receptor 1	VSR (BP-80) family	BART1_0-u08274	Vacuolar-sorting receptor 1	calcium ion binding [GO:0005509]	-	calcium ion binding [GO:0005509]	-	-	-
A0A8I6X9X5	Polyadenylate-binding protein	Polyadenylate-binding protein type-1 family	BART1_0-u13347	Polyadenylate-binding protein (Fragment)	RNA binding [GO:0003723]	-	RNA binding [GO:0003723]	-	K13126	ko03013,ko03015,ko03018,map03013,map03015,map03018
A0A8I6X9Z4	Calcium-binding protein 39	Mo25 family	BART1_0-u23514	Calcium-binding protein 39	-	-	-	-	K08272	ko04150,ko04152,map04150,map04152
A0A8I6XA06	Proteasome endopeptidase complex	TMEM214 family	BART1_0-u28879	Proteasome endopeptidase complex	-	-	-	-	-	-
A0A8I6XA13	Bowman-Birk type trypsin inhibitor	Bowman-Birk serine protease inhibitor family	BART1_0-u17267	Bowman-Birk type trypsin inhibitor	extracellular region [GO:0005576]; serine-type endopeptidase inhibitor activity [GO:0004867]	-	serine-type endopeptidase inhibitor activity [GO:0004867]	extracellular region [GO:0005576]	-	-
A0A8I6XA15	Exocyst complex component SEC5	Exocyst complex component SEC3A family	BART1_0-u12366	Exocyst complex component SEC5	exocyst [GO:0000145]; Golgi to plasma membrane transport [GO:0006893]	Golgi to plasma membrane transport [GO:0006893]	-	exocyst [GO:0000145]	K17637	ko04014,map04014
A0A8I6XA20	lipolytic acyl hydrolase (LAH)	Bowman-Birk serine protease inhibitor family	-	BOWMAN BIRK domain-containing protein	extracellular region [GO:0005576]; serine-type endopeptidase inhibitor activity [GO:0004867]	-	serine-type endopeptidase inhibitor activity [GO:0004867]	extracellular region [GO:0005576]	-	-
A0A8I6XA25	Neomenthol dehydrogenase	Short-chain dehydrogenases/reductases (SDR) family	BART1_0-u06285	Glucose/ribitol dehydrogenase	-	-	-	-	K15095	ko00902,ko01110,map00902,map01110
A0A8I6XA39	Phosphoenolpyruvate carboxylase [EC:4.1.1.31]	PEPCase type 1 family	BART1_0-u22290	Phosphoenolpyruvate carboxylase, housekeeping isozyme	phosphoenolpyruvate carboxylase activity [GO:0008964]; carbon fixation [GO:0015977]; tricarboxylic acid cycle [GO:0006099]	carbon fixation [GO:0015977]; tricarboxylic acid cycle [GO:0006099]	phosphoenolpyruvate carboxylase activity [GO:0008964]	-	K01595	ko00620,ko00680,ko00710,ko00720,ko01100,ko01120,ko01200,map00620,map00680,map00710,map00720,map01100,map01120,map01200
A0A8I6XA58	Beta-glucosidase [EC:3.2.1.21]	Glycosyl hydrolase 1 family	BART1_0-u23620	Beta-glucosidase 42	beta-glucosidase activity [GO:0008422]; cellulose catabolic process [GO:0030245]	cellulose catabolic process [GO:0030245]	beta-glucosidase activity [GO:0008422]	-	K01188	ko00460,ko00500,ko00940,ko01100,ko01110,map00460,map00500,map00940,map01100,map01110
A0A8I6XA72	Mitochondrial ribosomal protein L23	-	BART1_0-u22354	Versican core protein (Fragment)	-	-	-	-	K02892	-
A0A8I6XA74	Disulfide isomerase	-	BART1_0-u12467	Disulfide isomerase	-	-	-	-	-	-
A0A8I6XA89	Eukaryotic translation initiation factor 3 subunit A	EIF-3 subunit A family	BART1_0-u17466	Eukaryotic translation initiation factor 3 subunit A	eukaryotic translation initiation factor 3 complex [GO:0005852]	-	-	eukaryotic translation initiation factor 3 complex [GO:0005852]	K03254	ko03013,map03013
A0A8I6XA99	Serine carboxypeptidase-like clade II [EC:3.4.16.-]	Peptidase S10 family	BART1_0-u27249	-	serine-type carboxypeptidase activity [GO:0004185]; proteolysis [GO:0006508]	proteolysis [GO:0006508]	serine-type carboxypeptidase activity [GO:0004185]	-	K16297	-
A0A8I6XAB1	Peroxidase [EC:1.11.1.7]	Peroxidase family, Ascorbate peroxidase subfamily; Peroxidase family, Classical plant (class III) peroxidase subfamily	BART1_0-u22424	Peroxidase	heme binding [GO:0020037]; peroxidase activity [GO:0004601]; hydrogen peroxide catabolic process [GO:0042744]; response to oxidative stress [GO:0006979]	hydrogen peroxide catabolic process [GO:0042744]; response to oxidative stress [GO:0006979]	heme binding [GO:0020037]; peroxidase activity [GO:0004601]	-	K00430	ko00940,ko01100,ko01110,map00940,map01100,map01110
A0A8I6XAC6	Serine/threonine protein kinase	Protein kinase superfamily, CMGC Ser/Thr protein kinase family, MAP kinase subfamily; Protein kinase superfamily, Ser/Thr protein kinase family, MAP kinase subfamily	BART1_0-u34764	Serine/threonine protein kinase	ATP binding [GO:0005524]; transmembrane receptor protein tyrosine kinase activity [GO:0004714]	-	ATP binding [GO:0005524]; transmembrane receptor protein tyrosine kinase activity [GO:0004714]	-	-	-
A0A8I6XAN4	Obg-like ATPase 1	TRAFAC class OBG-HflX-like GTPase superfamily, OBG GTPase family, YchF/OLA1 subfamily	BART1_0-u23936	Putative GTP-binding protein (ODN superfamily)	ATP binding [GO:0005524]; ATP hydrolysis activity [GO:0016887]; GTP binding [GO:0005525]	-	ATP binding [GO:0005524]; ATP hydrolysis activity [GO:0016887]; GTP binding [GO:0005525]	-	K19788	-
A0A8I6XAP9	Mitochondrial glyco protein	Mitochondrial glycoprotein	BART1_0-u17902	Mitochondrial glycoprotein family protein, putative isoform 1	mitochondrial matrix [GO:0005759]	-	-	mitochondrial matrix [GO:0005759]	K15414	ko05168,map05168
A0A8I6XAQ0	Methanethiol oxidase [EC:1.8.3.4]	Selenium-binding protein family	BART1_0-u23932	Selenium-binding protein 1	selenium binding [GO:0008430]	-	selenium binding [GO:0008430]	-	K17285	-
A0A8I6XAV4	Cytoskeleton-associated protein 5	TOG/XMAP215 family	BART1_0-u22892	HEAT	microtubule plus end polymerase [GO:0061863]; microtubule plus-end binding [GO:0051010]; establishment or maintenance of microtubule cytoskeleton polarity [GO:0030951]; microtubule polymerization [GO:0046785]; spindle organization [GO:0007051]	establishment or maintenance of microtubule cytoskeleton polarity [GO:0030951]; microtubule polymerization [GO:0046785]; spindle organization [GO:0007051]	microtubule plus end polymerase [GO:0061863]; microtubule plus-end binding [GO:0051010]	-	K16803	-
A0A8I6XAW3	DEK domain-containing chromatin associated protein	DEK domain-containing chromatin associated protein	BART1_0-u24115	DEK domain-containing chromatin associated protein	DNA binding [GO:0003677]; chromatin organization [GO:0006325]	chromatin organization [GO:0006325]	DNA binding [GO:0003677]	-	K17046	-
A0A8I6XAZ3	Protein fatty acid export 3, chloroplastic	Transmembrane proteins 14C	BART1_0-u22917	Non-green plastid inner envelope membrane protein	membrane [GO:0016020]	-	-	membrane [GO:0016020]	-	-
A0A8I6XB38	NAD(P)-binding Rossmann-fold superfamily protein	-	BART1_0-u27761	NAD(P)-binding Rossmann-fold superfamily protein	-	-	-	-	-	-
A0A8I6XB44	Phosphatidylinositol transfer protein SFH5	Patellin family	BART1_0-u22988	-	lipid binding [GO:0008289]	-	lipid binding [GO:0008289]	-	K19996	-
A0A8I6XB67	AB hydrolase-1 domain-containing protein	Alpha/beta hydrolase family	BART1_0-u24361	Methyl esterase 10	-	-	-	-	-	-
A0A8I6XB73	O-palmitoleoyl-L-serine hydrolase [EC:3.1.1.98]	Pectinacetylesterase family	BART1_0-u25841	Pectin acetylesterase	hydrolase activity [GO:0016787]	-	hydrolase activity [GO:0016787]	-	K19882	ko04310,map04310
A0A8I6XB84	3-oxoacyl-[acyl-carrier-protein] synthase II [EC:2.3.1.179]	Thiolase-like superfamily, Beta-ketoacyl-ACP synthases family	BART1_0-u09331	3-oxoacyl-[acyl-carrier-protein] synthase II chloroplastic	3-oxoacyl-[acyl-carrier-protein] synthase activity [GO:0004315]; fatty acid biosynthetic process [GO:0006633]	fatty acid biosynthetic process [GO:0006633]	3-oxoacyl-[acyl-carrier-protein] synthase activity [GO:0004315]	-	K09458	ko00061,ko00780,ko01100,ko01212,map00061,map00780,map01100,map01212
A0A8I6XB86	Vacuolar protein sorting-associated protein IST1	IST1 family	BART1_0-u24396	Ist1 domain-containing protein	protein transport [GO:0015031]	protein transport [GO:0015031]	-	-	K19476	ko04144,map04144
A0A8I6XB91	Ethanolamine-phosphate cytidylyltransferase	Cytidylyltransferase family	BART1_0-u35332	Cytidylyltransferase (Fragment)	ethanolamine-phosphate cytidylyltransferase activity [GO:0004306]; phosphatidylethanolamine biosynthetic process [GO:0006646]	phosphatidylethanolamine biosynthetic process [GO:0006646]	ethanolamine-phosphate cytidylyltransferase activity [GO:0004306]	-	K00967	ko00440,ko00564,ko01100,map00440,map00564,map01100
A0A8I6XBA4	Glutathione S-transferase [EC:2.5.1.18]	GST superfamily, Phi family	BART1_0-u25909	Glutathione S-transferase	-	-	-	-	K00799	ko00480,ko00980,ko00982,ko00983,ko01524,ko05200,ko05204,ko05225,ko05418,map00480,map00980,map00982,map00983,map01524,map05200,map05204,map05225,map05418
A0A8I6XBB9	Gene encoding jasmonate-induced protein (Fragment)	-	BART1_0-u25957	Gene encoding jasmonate-induced protein (Fragment)	-	-	-	-	-	-
A0A8I6XBF6	2-Oxoglutarate dehydrogenase E2 component (dihydrolipoamide succinyltransferase) [EC:2.3.1.61]	2-oxoacid dehydrogenase family; Plant acyltransferase family	BART1_0-u26927	Dihydrolipoamide acetyltransferase component of pyruvate dehydrogenase complex	oxoglutarate dehydrogenase complex [GO:0045252]; dihydrolipoyllysine-residue succinyltransferase activity [GO:0004149]; tricarboxylic acid cycle [GO:0006099]	tricarboxylic acid cycle [GO:0006099]	dihydrolipoyllysine-residue succinyltransferase activity [GO:0004149]	oxoglutarate dehydrogenase complex [GO:0045252]	K00658	ko00020,ko00310,ko01100,ko01110,ko01120,ko01130,ko01200,map00020,map00310,map01100,map01110,map01120,map01130,map01200
A0A8I6XBH1	Glycerol-3-phosphate acyltransferase [EC:2.3.1.15 2.3.1.198]	Acyltransferase	BART1_0-u23242	Chloroplastic glycerol-3-phosphate acyltransferase 6	acyltransferase activity [GO:0016746]	-	acyltransferase activity [GO:0016746]	-	K13508	ko00561,ko00564,ko01100,ko01110,map00561,map00564,map01100,map01110
A0A8I6XBL9	ATP-dependent RNA helicase DDX5/DBP2 [EC:3.6.4.13]	DEAD box helicase family	BART1_0-u18511	Ethylene-responsive RNA helicase	ATP binding [GO:0005524]; nucleic acid binding [GO:0003676]; RNA helicase activity [GO:0003724]	-	ATP binding [GO:0005524]; nucleic acid binding [GO:0003676]; RNA helicase activity [GO:0003724]	-	K12823	ko03040,ko05202,ko05205,map03040,map05202,map05205
A0A8I6XBP3	Hexokinase [EC:2.7.1.1]	Hexokinase family	BART1_0-u02006	Phosphotransferase	ATP binding [GO:0005524]; glucose binding [GO:0005536]; hexokinase activity [GO:0004396]; cellular glucose homeostasis [GO:0001678]	cellular glucose homeostasis [GO:0001678]	ATP binding [GO:0005524]; glucose binding [GO:0005536]; hexokinase activity [GO:0004396]	-	K00844	ko00010,ko00051,ko00052,ko00500,ko00520,ko00521,ko00524,ko01100,ko01110,ko01120,ko01130,ko01200,ko04066,ko04910,ko04930,ko04973,ko05230,map00010,map00051,map00052,map00500,map00520,map00521,map00524,map01100,map01110,map01120,map01130,map01200,map04066,map04910,map04930,map04973,map05230
A0A8I6XBP5	ABC transporter C family member 15	ABC transporter superfamily, ABCC family, Conjugate transporter (TC 3.A.1.208) subfamily	BART1_0-u07543	-	integral component of membrane [GO:0016021]; ABC-type transporter activity [GO:0140359]; ATP binding [GO:0005524]	-	ABC-type transporter activity [GO:0140359]; ATP binding [GO:0005524]	integral component of membrane [GO:0016021]	K05665	ko01523,ko01524,ko02010,ko04071,ko04976,ko04977,ko05206,map01523,map01524,map02010,map04071,map04976,map04977,map05206
A0A8I6XBR0	Glycerol-3-phosphate dehydrogenase [EC:1.1.5.3]	FAD-dependent glycerol-3-phosphate dehydrogenase family	BART1_0-u07602	FAD dependent oxidoreductase	glycerol-3-phosphate dehydrogenase complex [GO:0009331]; glycerol-3-phosphate dehydrogenase (quinone) activity [GO:0004368]; glycerol-3-phosphate metabolic process [GO:0006072]	glycerol-3-phosphate metabolic process [GO:0006072]	glycerol-3-phosphate dehydrogenase (quinone) activity [GO:0004368]	glycerol-3-phosphate dehydrogenase complex [GO:0009331]	K00111	ko00564,ko01110,map00564,map01110
A0A8I6XBR3	Methanol O-anthraniloyltransferase	Plant acyltransferase family	BART1_0-u18603	Methanol O-anthraniloyltransferase	-	-	-	-	-	-
A0A8I6XBU5	Putative villin headpiece, villin/Gelsolin, ADF-H/Gelsolin-like domain-containing proteinB	Villin/gelsolin family	BART1_0-u14557	Putative villin headpiece, villin/Gelsolin, ADF-H/Gelsolin-like domain-containing protein	actin filament binding [GO:0051015]; cytoskeleton organization [GO:0007010]	cytoskeleton organization [GO:0007010]	actin filament binding [GO:0051015]	-	K05768	ko04666,ko04810,ko05203,map04666,map04810,map05203
A0A8I6XBW3	W2 domain-containing protein	W2 domain-containing protein	BART1_0-u28442	Eukaryotic translation initiation factor 5	-	-	-	-	-	-
A0A8I6XBW8	Fructose-bisphosphate aldolase, class I [EC:4.1.2.13]	Class I fructose-bisphosphate aldolase family	BART1_0-u23532	Fructose-bisphosphate aldolase	fructose-bisphosphate aldolase activity [GO:0004332]; glycolytic process [GO:0006096]	glycolytic process [GO:0006096]	fructose-bisphosphate aldolase activity [GO:0004332]	-	K01623	ko00010,ko00030,ko00051,ko00680,ko00710,ko01100,ko01110,ko01120,ko01130,ko01200,ko01230,map00010,map00030,map00051,map00680,map00710,map01100,map01110,map01120,map01130,map01200,map01230
A0A8I6XBZ3	AB hydrolase 3 domain-containing protein	Abhydrolase 3 domain-containing protein	BART1_0-u18792	Tuliposide A-converting enzyme 1, chloroplastic	hydrolase activity [GO:0016787]	-	hydrolase activity [GO:0016787]	-	-	-
A0A8I6XC32	Threonine dehydratase [EC:4.3.1.19]	Serine/threonine dehydratase family	BART1_0-u26644	Pentatricopeptide repeat	L-threonine ammonia-lyase activity [GO:0004794]; pyridoxal phosphate binding [GO:0030170]; isoleucine biosynthetic process [GO:0009097]	isoleucine biosynthetic process [GO:0009097]	L-threonine ammonia-lyase activity [GO:0004794]; pyridoxal phosphate binding [GO:0030170]	-	K01754	ko00260,ko00290,ko01100,ko01110,ko01130,ko01200,ko01230,map00260,map00290,map01100,map01110,map01130,map01200,map01230
A0A8I6XC39	Cytochrome-b5 reductase [EC:1.6.2.2]	Flavoprotein pyridine nucleotide cytochrome reductase family	BART1_0-u18906	NADH-cytochrome b5 reductase	oxidoreductase activity [GO:0016491]	-	oxidoreductase activity [GO:0016491]	-	K00326	ko00520,map00520
A0A8I6XC45	UDPglucose 6-dehydrogenase [EC:1.1.1.22]	UDP-glucose/GDP-mannose dehydrogenase family	BART1_0-u26654	UDP-glucose 6-dehydrogenase	NAD binding [GO:0051287]; UDP-glucose 6-dehydrogenase activity [GO:0003979]	-	NAD binding [GO:0051287]; UDP-glucose 6-dehydrogenase activity [GO:0003979]	-	K00012	ko00040,ko00053,ko00520,ko01100,map00040,map00053,map00520,map01100
A0A8I6XC92	Acyl-[acyl-carrier-protein] desaturase [EC:1.14.19.2 1.14.19.11 1.14.19.26]	Fatty acid desaturase type 2 family	BART1_0-u23757	Stearoyl-acyl carrier protein-desaturase	acyl-[acyl-carrier-protein] desaturase activity [GO:0045300]; fatty acid metabolic process [GO:0006631]	fatty acid metabolic process [GO:0006631]	acyl-[acyl-carrier-protein] desaturase activity [GO:0045300]	-	K03921	ko00061,ko01040,ko01212,map00061,map01040,map01212
A0A8I6XCC1	Phosphoribosylaminoimidazole carboxylase [EC:4.1.1.21] / 5-(carboxyamino)imidazole ribonucleotide synthase [EC:6.3.4.18]	AIR carboxylase family, Class I subfamily	BART1_0-u19098	5-(Carboxyamino)imidazole ribonucleotide mutase	ATP binding [GO:0005524]; metal ion binding [GO:0046872]; phosphoribosylaminoimidazole carboxylase activity [GO:0004638]; 'de novo' IMP biosynthetic process [GO:0006189]	'de novo' IMP biosynthetic process [GO:0006189]	ATP binding [GO:0005524]; metal ion binding [GO:0046872]; phosphoribosylaminoimidazole carboxylase activity [GO:0004638]	-	K11808	ko00230,ko01100,ko01110,map00230,map01100,map01110
A0A8I6XCC4	Proteasome inhibitor subunit 1 (PI31)	Proteasome inhibitor PI31 family	BART1_0-u10255	Proteasome inhibitor like	endopeptidase inhibitor activity [GO:0004866]; proteasome binding [GO:0070628]; proteasome-mediated ubiquitin-dependent protein catabolic process [GO:0043161]	proteasome-mediated ubiquitin-dependent protein catabolic process [GO:0043161]	endopeptidase inhibitor activity [GO:0004866]; proteasome binding [GO:0070628]	-	K06700	ko03050,map03050
A0A8I6XCC9	Gamma-soluble NSF attachment protein	SNAP family	BART1_0-u14820	Protein required for fusion of vesicles in vesicular transport, gamma-SNAP	intracellular protein transport [GO:0006886]	intracellular protein transport [GO:0006886]	-	-	K21198	-
A0A8I6XCF1	Vacuolar protein sorting-associated protein 51 homolog	VPS51 family	BART1_0-u26891	Vps51/Vps67 family (Components of vesicular transport) protein	-	-	-	-	K20296	-
A0A8I6XCF5	ATP-dependent Lon protease [EC:3.4.21.53]	Peptidase S16 family	BART1_0-u08148	Lon protease homolog 2 peroxisomal	ATP binding [GO:0005524]; ATP hydrolysis activity [GO:0016887]; ATP-dependent peptidase activity [GO:0004176]; serine-type endopeptidase activity [GO:0004252]; protein quality control for misfolded or incompletely synthesized proteins [GO:0006515]	protein quality control for misfolded or incompletely synthesized proteins [GO:0006515]	ATP binding [GO:0005524]; ATP hydrolysis activity [GO:0016887]; ATP-dependent peptidase activity [GO:0004176]; serine-type endopeptidase activity [GO:0004252]	-	K08675	-
A0A8I6XCG6	Prolyl-tRNA synthetase [EC:6.1.1.15]	Class-II aminoacyl-tRNA synthetase family	BART1_0-u23914	Proline--tRNA ligase cytoplasmic	cytoplasm [GO:0005737]; ATP binding [GO:0005524]; proline-tRNA ligase activity [GO:0004827]; prolyl-tRNA aminoacylation [GO:0006433]	prolyl-tRNA aminoacylation [GO:0006433]	ATP binding [GO:0005524]; proline-tRNA ligase activity [GO:0004827]	cytoplasm [GO:0005737]	K01881	ko00970,map00970
A0A8I6XCH7	O-methyltransferase ZRP4	Class I-like SAM-binding methyltransferase superfamily, Cation-independent O-methyltransferase family	BART1_0-u25320	Trans-resveratrol di-O-methyltransferase	O-methyltransferase activity [GO:0008171]; protein dimerization activity [GO:0046983]	-	O-methyltransferase activity [GO:0008171]; protein dimerization activity [GO:0046983]	-	K08242	ko00943,ko00945,ko01110,map00943,map00945,map01110
A0A8I6XCQ2	Acyl-CoA dehydrogenase [EC:1.3.8.7]	Acyl-CoA dehydrogenase family	BART1_0-u08359	Cyclohexanecarboxyl-CoA dehydrogenase	flavin adenine dinucleotide binding [GO:0050660]; oxidoreductase activity, acting on the CH-CH group of donors [GO:0016627]	-	flavin adenine dinucleotide binding [GO:0050660]; oxidoreductase activity, acting on the CH-CH group of donors [GO:0016627]	-	K00249	ko00071,ko00280,ko00410,ko00640,ko01100,ko01110,ko01130,ko01200,ko01212,ko03320,map00071,map00280,map00410,map00640,map01100,map01110,map01130,map01200,map01212,map03320
A0A8I6XCR3	Ribonuclease Z	Epsin N-terminal homology (ENTH) domain	BART1_0-u19424	Ribonuclease Z	phosphatidylinositol binding [GO:0035091]; ubiquitin binding [GO:0043130]	-	phosphatidylinositol binding [GO:0035091]; ubiquitin binding [GO:0043130]	-	K00784	ko03013,map03013
A0A8I6XCS4	Coiled-coil domain-containing protein	-	BART1_0-u24194	coiled-coil domain-containing protein SCD2 like isoform X4	cytokinesis by cell plate formation [GO:0000911]	cytokinesis by cell plate formation [GO:0000911]	-	-	-	-
A0A8I6XCS6	Usp domain-containing protein	Universal stress protein family	BART1_0-u29499	Adenine nucleotide alpha hydrolase-like superfamily protein	-	-	-	-	-	-
A0A8I6XCS9	Exportin-2 (importin alpha re-exporter)	CAS/CSE protein, C-terminus	BART1_0-u21110	Armadillo-type fold	small GTPase binding [GO:0031267]; intracellular protein transport [GO:0006886]	intracellular protein transport [GO:0006886]	small GTPase binding [GO:0031267]	-	K18423	-
A0A8I6XCW4	Malonyl CoA-acyl carrier protein transacylase	Acyl transferase domain	BART1_0-u29589	Malonyl CoA-acyl carrier protein transacylase	[acyl-carrier-protein] S-malonyltransferase activity [GO:0004314]	-	[acyl-carrier-protein] S-malonyltransferase activity [GO:0004314]	-	K00645	ko00061,ko00333,ko01100,ko01130,ko01212,map00061,map00333,map01100,map01130,map01212
A0A8I6XCZ6	Nucleolar protein 58	NOP5/NOP56 family	BART1_0-u08497	-	box C/D RNP complex [GO:0031428]; small-subunit processome [GO:0032040]; snoRNA binding [GO:0030515]	-	snoRNA binding [GO:0030515]	box C/D RNP complex [GO:0031428]; small-subunit processome [GO:0032040]	K14565	ko03008,map03008
A0A8I6XD03	Phosphoribosylaminoimidazolecarboxamide formyltransferase / IMP cyclohydrolase [EC:2.1.2.3 3.5.4.10]	PurH family	BART1_0-u24411	Bifunctional purine biosynthesis protein purH	IMP cyclohydrolase activity [GO:0003937]; phosphoribosylaminoimidazolecarboxamide formyltransferase activity [GO:0004643]; purine nucleotide biosynthetic process [GO:0006164]	purine nucleotide biosynthetic process [GO:0006164]	IMP cyclohydrolase activity [GO:0003937]; phosphoribosylaminoimidazolecarboxamide formyltransferase activity [GO:0004643]	-	K00602	ko00230,ko00670,ko01100,ko01110,ko01130,ko01523,map00230,map00670,map01100,map01110,map01130,map01523
A0A8I6XD39	WD40 domain-containing protein	WD repeat G protein beta family, Ribosomal protein RACK1 subfamily	BART1_0-u08645	WD40 domain-containing protein	-	-	-	-	K24725	-
A0A8I6XD70	FAD synthetase [EC:2.7.7.2]	MoeA C-terminal region (domain IV)	BART1_0-u19752	Molybdopterin binding domain	catalytic activity [GO:0003824]	-	catalytic activity [GO:0003824]	-	K00953	ko00740,ko01100,ko01110,map00740,map01100,map01110
A0A8I6XD80	Polyadenylate-binding protein	Polyadenylate-binding protein type-1 family	BART1_0-u29832	Putative polyadenylate-binding protein	RNA binding [GO:0003723]	-	RNA binding [GO:0003723]	-	K13126	ko03013,ko03015,ko03018,map03013,map03015,map03018
A0A8I6XDB4	Zinc finger CCCH domain-containing protein 14-like	K homology RNA-binding domain	BART1_0-u44060	Transcription factor	metal ion binding [GO:0046872]; mRNA binding [GO:0003729]	-	metal ion binding [GO:0046872]; mRNA binding [GO:0003729]	-	-	-
A0A8I6XDB8	Vacuolar protein sorting-associated protein 45 homolog	STXBP/unc-18/SEC1 family	BART1_0-u11554	Vacuolar protein sorting-associated protein 45-like protein	vesicle-mediated transport [GO:0016192]	vesicle-mediated transport [GO:0016192]	-	-	K12479	ko04138,ko04144,map04138,map04144
A0A8I6XDE0	Cysteine and glycine-rich protein	LIM domain	BART1_0-u29967	OTU domain-containing protein	actin filament binding [GO:0051015]	-	actin filament binding [GO:0051015]	-	K09377	-
A0A8I6XDG3	DDRGK domain-containing protein 1	DDRGK domain-containing protein 1	BART1_0-u11679	DDRGK domain-containing protein 1	-	-	-	-	K23344	-
A0A8I6XDJ9	Aminotransferase class-V	Class-V pyridoxal-phosphate-dependent aminotransferase family, NifS/IscS subfamily	BART1_0-u27663	Methyl esterase 17	catalytic activity [GO:0003824]	-	catalytic activity [GO:0003824]	-	K22207	ko00270,map00270
A0A8I6XDK0	Disease resistance protein RPM1	Protein kinase superfamily, Ser/Thr protein kinase family	BART1_0-u58136	NB-ARC domain containing protein, expressed	ADP binding [GO:0043531]; defense response [GO:0006952]	defense response [GO:0006952]	ADP binding [GO:0043531]	-	K13457	-
A0A8I6XDN5	Jasmonate induced protein	-	BART1_0-u25916	Jasmonate induced protein	-	-	-	-	-	-
A0A8I6XDN6	Isocitrate dehydrogenase [EC:1.1.1.42]	Isocitrate and isopropylmalate dehydrogenases family	BART1_0-u13388	Isocitrate dehydrogenase NADP	isocitrate dehydrogenase (NADP+) activity [GO:0004450]; magnesium ion binding [GO:0000287]; NAD binding [GO:0051287]; isocitrate metabolic process [GO:0006102]	isocitrate metabolic process [GO:0006102]	isocitrate dehydrogenase (NADP+) activity [GO:0004450]; magnesium ion binding [GO:0000287]; NAD binding [GO:0051287]	-	K00031	ko00020,ko00480,ko00720,ko01100,ko01110,ko01120,ko01130,ko01200,ko01210,ko01230,ko04146,map00020,map00480,map00720,map01100,map01110,map01120,map01130,map01200,map01210,map01230,map04146
A0A8I6XDS4	Double-stranded RNA binding motif	Double-stranded RNA binding motif	-	-	ribonuclease III activity [GO:0004525]; RNA binding [GO:0003723]; rRNA processing [GO:0006364]	rRNA processing [GO:0006364]	ribonuclease III activity [GO:0004525]; RNA binding [GO:0003723]	-	-	-
A0A8I6XDU2	3-hydroxyacyl-[acyl-carrier-protein] dehydratase [EC:4.2.1.59]	FabA-like domain	BART1_0-u13474	Hydroxyacyl-ACP Dehydrase	hydro-lyase activity [GO:0016836]; fatty acid biosynthetic process [GO:0006633]	fatty acid biosynthetic process [GO:0006633]	hydro-lyase activity [GO:0016836]	-	K02372	ko00061,ko00780,ko01100,ko01212,map00061,map00780,map01100,map01212
A0A8I6XDV2	Heavy metal-associated isoprenylated plant protein 26	Heavy-metal-associated domain	BART1_0-u12072	Heavy metal-associated isoprenylated plant protein 26	metal ion binding [GO:0046872]	-	metal ion binding [GO:0046872]	-	-	-
A0A8I6XE20	F-type H+-transporting ATPase subunit d	ATPase d subunit family	BART1_0-u12240	F-type H+-transporting ATPase subunit d	mitochondrial proton-transporting ATP synthase complex, coupling factor F(o) [GO:0000276]; proton transmembrane transporter activity [GO:0015078]; proton motive force-driven ATP synthesis [GO:0015986]	proton motive force-driven ATP synthesis [GO:0015986]	proton transmembrane transporter activity [GO:0015078]	mitochondrial proton-transporting ATP synthase complex, coupling factor F(o) [GO:0000276]	K02138	ko00190,ko01100,ko04714,ko05010,ko05012,ko05016,map00190,map01100,map04714,map05010,map05012,map05016
A0A8I6XE69	SNF1-related protein kinase regulatory subunit gamma-1-like	CBS domain	BART1_0-u09457	Putative CBS domain-containing protein	-	-	-	-	-	-
A0A8I6XEC2	Vacuolar protein sorting-associated protein 26A	VPS26 family	BART1_0-u28185	Vacuolar protein sorting-associated	intracellular protein transport [GO:0006886]	intracellular protein transport [GO:0006886]	-	-	K18466	ko04144,map04144
A0A8I6XEF6	Eukaryotic translation initiation factor 5A	EIF-5A family	BART1_0-u34190	Eukaryotic translation initiation factor 5A	ribosome binding [GO:0043022]; RNA binding [GO:0003723]; translation elongation factor activity [GO:0003746]; positive regulation of translational elongation [GO:0045901]; positive regulation of translational termination [GO:0045905]	positive regulation of translational elongation [GO:0045901]; positive regulation of translational termination [GO:0045905]	ribosome binding [GO:0043022]; RNA binding [GO:0003723]; translation elongation factor activity [GO:0003746]	-	K03263	-
A0A8I6XEI7	HSP20 family protein	Small heat shock protein (HSP20) family	BART1_0-u12589	Alpha crystallin/Hsp20 domain	-	-	-	-	K13993	ko04141,map04141
A0A8I6XEP5	Gene encoding jasmonate-induced protein (Fragment)	-	BART1_0-u25947	Gene encoding jasmonate-induced protein (Fragment)	-	-	-	-	-	-
A0A8I6XEP8	SHSP domain-containing protein	-	BART1_0-u30830	-	-	-	-	-	-	-
A0A8I6XEP9	Costars domain-containing protein	Costars family	BART1_0-u26382	ABRA C-terminal like	-	-	-	-	-	-
A0A8I6XET6	Betaine-aldehyde dehydrogenase [EC:1.2.1.8]	Aldehyde dehydrogenase family	BART1_0-u12846	Succinylglutamate-semialdehyde dehydrogenase	oxidoreductase activity, acting on the aldehyde or oxo group of donors, NAD or NADP as acceptor [GO:0016620]	cellular response to anoxia [GO:0071454]; glycine betaine biosynthetic process from choline [GO:0019285]	oxidoreductase activity, acting on the aldehyde or oxo group of donors, NAD or NADP as acceptor [GO:0016620]	peroxisome [GO:0005777]	K00130	ko00260,ko01100,map00260,map01100
A0A8I6XEV6	DUF768 domain-containing protein	-	-	-	-	-	-	-	-	-
A0A8I6XEZ1	Omega-amidase [EC:3.5.1.3]	Carbon-nitrogen hydrolase superfamily	BART1_0-u31040	Omega-amidase chloroplastic	hydrolase activity, acting on carbon-nitrogen (but not peptide) bonds, in linear amides [GO:0016811]; nitrogen compound metabolic process [GO:0006807]	nitrogen compound metabolic process [GO:0006807]	hydrolase activity, acting on carbon-nitrogen (but not peptide) bonds, in linear amides [GO:0016811]	-	K13566	ko00250,map00250
A0A8I6XF00	5-methyltetrahydropteroyltriglutamate--homocysteine methyltransferase [EC:2.1.1.14]	Vitamin-B12 independent methionine synthase family	BART1_0-u26294	Methionine synthase II (Cobalamin-independent)	5-methyltetrahydropteroyltriglutamate-homocysteine S-methyltransferase activity [GO:0003871]; zinc ion binding [GO:0008270]; methionine biosynthetic process [GO:0009086]	methionine biosynthetic process [GO:0009086]	5-methyltetrahydropteroyltriglutamate-homocysteine S-methyltransferase activity [GO:0003871]; zinc ion binding [GO:0008270]	-	K00549	ko00270,ko00450,ko01100,ko01110,ko01230,map00270,map00450,map01100,map01110,map01230
A0A8I6XF02	Splicing factor 3A subunit 3	SF3A3 family	BART1_0-u21518	Splicing factor 3A subunit 3	spliceosomal complex [GO:0005681]; RNA binding [GO:0003723]; zinc ion binding [GO:0008270]; mRNA splicing, via spliceosome [GO:0000398]	mRNA splicing, via spliceosome [GO:0000398]	RNA binding [GO:0003723]; zinc ion binding [GO:0008270]	spliceosomal complex [GO:0005681]	K12827	ko03040,map03040
A0A8I6XF13	Chalcone--flavonone isomerase	Chalcone isomerase family	BART1_0-u09912	Chalcone--flavonone isomerase	intramolecular lyase activity [GO:0016872]	-	intramolecular lyase activity [GO:0016872]	-	-	-
A0A8I6XF19	Programmed cell death protein 4	PDCD4 family	BART1_0-u13046	Armadillo-type fold	negative regulation of DNA-templated transcription [GO:0045892]	negative regulation of DNA-templated transcription [GO:0045892]	-	-	K16865	ko05205,ko05206,map05205,map05206
A0A8I6XF91	tRNA (Cytosine-5-)-methyltransferase	DUF538	BART1_0-u26414	tRNA (Cytosine-5-)-methyltransferase	-	-	-	-	-	-
A0A8I6XFC8	Beta-glucosidase [EC:3.2.1.21]	Glycosyl hydrolase 1 family	BART1_0-u26512	Beta-glucosidase	hydrolase activity, hydrolyzing O-glycosyl compounds [GO:0004553]; carbohydrate metabolic process [GO:0005975]	carbohydrate metabolic process [GO:0005975]	hydrolase activity, hydrolyzing O-glycosyl compounds [GO:0004553]	-	K05350	ko00460,ko00500,ko00940,ko01100,ko01110,map00460,map00500,map00940,map01100,map01110
A0A8I6XFD4	Leucine-rich repeat receptor-like protein kinase family	-	BART1_0-u13334	Leucine-rich repeat receptor-like protein kinase family	-	-	-	-	-	-
A0A8I6XFH2	Mitogen-activated protein kinase	Protein kinase superfamily	BART1_0-u31315	Mitogen-activated protein kinase kinase	ATP binding [GO:0005524]; protein kinase activity [GO:0004672]; protein phosphorylation [GO:0006468]	protein phosphorylation [GO:0006468]	ATP binding [GO:0005524]; protein kinase activity [GO:0004672]	-	K04368	ko01521,ko01522,ko04010,ko04012,ko04013,ko04014,ko04015,ko04022,ko04024,ko04062,ko04066,ko04068,ko04071,ko04072,ko04114,ko04140,ko04150,ko04151,ko04210,ko04218,ko04270,ko04320,ko04370,ko04371,ko04380,ko04510,ko04540,ko04550,ko04620,ko04626,ko04650,ko04660,ko04662,ko04664,ko04666,ko04668,ko04720,ko04722,ko04725,ko04726,ko04730,ko04810,ko04910,ko04912,ko04914,ko04915,ko04916,ko04917,ko04919,ko04921…
A0A8I6XFI1	Glutamate decarboxylase [EC:4.1.1.15]	Group II decarboxylase family	BART1_0-u26684	Glutamate decarboxylase	glutamate decarboxylase activity [GO:0004351]; pyridoxal phosphate binding [GO:0030170]; glutamate metabolic process [GO:0006536]	glutamate metabolic process [GO:0006536]	glutamate decarboxylase activity [GO:0004351]; pyridoxal phosphate binding [GO:0030170]	-	K01580	ko00250,ko00410,ko00430,ko00650,ko01100,ko01110,ko01120,ko02024,ko04727,ko04940,map00250,map00410,map00430,map00650,map01100,map01110,map01120,map02024,map04727,map04940
A0A8I6XFJ2	Fumarate hydratase 1 mitochondrial	Class-II fumarase/aspartase family, Fumarase subfamily	BART1_0-u29189	Fumarate hydratase 1 mitochondrial	tricarboxylic acid cycle enzyme complex [GO:0045239]; fumarate hydratase activity [GO:0004333]; fumarate metabolic process [GO:0006106]; tricarboxylic acid cycle [GO:0006099]	fumarate metabolic process [GO:0006106]; tricarboxylic acid cycle [GO:0006099]	fumarate hydratase activity [GO:0004333]	tricarboxylic acid cycle enzyme complex [GO:0045239]	K01679	ko00020,ko00620,ko00720,ko01100,ko01110,ko01120,ko01130,ko01200,ko04934,ko05200,ko05211,map00020,map00620,map00720,map01100,map01110,map01120,map01130,map01200,map04934,map05200,map05211
A0A8I6XFM9	ATP phosphoribosyltransferase HisG	HisG, C-terminal domain	BART1_0-u31408	ATP phosphoribosyltransferase HisG	cytoplasm [GO:0005737]; ATP phosphoribosyltransferase activity [GO:0003879]; magnesium ion binding [GO:0000287]; histidine biosynthetic process [GO:0000105]	histidine biosynthetic process [GO:0000105]	ATP phosphoribosyltransferase activity [GO:0003879]; magnesium ion binding [GO:0000287]	cytoplasm [GO:0005737]	K00765	ko00340,ko01100,ko01110,ko01230,map00340,map01100,map01110,map01230
A0A8I6XFP5	Heat shock factor C2b	HSF family	-	-	DNA-binding transcription factor activity [GO:0003700]; sequence-specific DNA binding [GO:0043565]	-	DNA-binding transcription factor activity [GO:0003700]; sequence-specific DNA binding [GO:0043565]	-	K09419	-
A0A8I6XFQ6	(+)-neomenthol dehydrogenase [EC:1.1.1.208]	Short-chain dehydrogenases/reductases (SDR) family	BART1_0-u13673	Salutaridine reductase	oxidoreductase activity, acting on the CH-OH group of donors, NAD or NADP as acceptor [GO:0016616]	-	oxidoreductase activity, acting on the CH-OH group of donors, NAD or NADP as acceptor [GO:0016616]	-	K15095	ko00902,ko01110,map00902,map01110
A0A8I6XFW5	COP9 signalosome complex subunit 7	CSN7/EIF3M family, CSN7 subfamily	BART1_0-u10719	COP9 signalosome complex subunit 7	-	-	-	-	K12180	-
A0A8I6XG13	Eukaryotic translation initiation factor 3 subunit B	EIF-3 subunit B family	BART1_0-u27087	Eukaryotic translation initiation factor 3 subunit B	eukaryotic translation initiation factor 3 complex [GO:0005852]; RNA binding [GO:0003723]; translation initiation factor activity [GO:0003743]; translation initiation factor binding [GO:0031369]	-	RNA binding [GO:0003723]; translation initiation factor activity [GO:0003743]; translation initiation factor binding [GO:0031369]	eukaryotic translation initiation factor 3 complex [GO:0005852]	K03253	ko03013,map03013
A0A8I6XG35	High mobility group B protein 2	HMG (high mobility group) box	BART1_0-u14102	High mobility group B protein 7	-	-	-	-	K11296	-
A0A8I6XG95	Retrotransposon protein, putative, unclassified, expressed	Villin/gelsolin family	BART1_0-u27248	Retrotransposon protein, putative, unclassified, expressed	COPII vesicle coat [GO:0030127]; zinc ion binding [GO:0008270]; endoplasmic reticulum to Golgi vesicle-mediated transport [GO:0006888]; intracellular protein transport [GO:0006886]	endoplasmic reticulum to Golgi vesicle-mediated transport [GO:0006888]; intracellular protein transport [GO:0006886]	zinc ion binding [GO:0008270]	COPII vesicle coat [GO:0030127]	K14007	ko04141,map04141
A0A8I6XGC5	Nuclear pore complex protein Nup88	Nuclear pore complex protein NUP88	BART1_0-u14475	Nucleoporin	structural constituent of nuclear pore [GO:0017056]; ribosomal large subunit export from nucleus [GO:0000055]; ribosomal small subunit export from nucleus [GO:0000056]	ribosomal large subunit export from nucleus [GO:0000055]; ribosomal small subunit export from nucleus [GO:0000056]	structural constituent of nuclear pore [GO:0017056]	-	K14318	ko03013,map03013
A0A8I6XGC6	Epimerase domain-containing protein	Epimerase domain-containing protein	BART1_0-u31707	Cinnamyl alcohol dehydrogenase	-	-	-	-	K09753	-
A0A8I6XGF9	Shikimate O-hydroxycinnamoyltransferase	Plant acyltransferase family	BART1_0-u14398	Shikimate O-hydroxycinnamoyltransferase	-	-	-	-	-	-
A0A8I6XGH4	ADP-ribosylation factor GTPase-activating protein	Putative GTPase activating protein for Arf	BART1_0-u29831	DNA binding protein	GTPase activator activity [GO:0005096]; vesicle-mediated transport [GO:0016192]	vesicle-mediated transport [GO:0016192]	GTPase activator activity [GO:0005096]	-	K12492	ko04144,map04144
A0A8I6XGK1	Heavy metal-associated isoprenylated plant protein 7	Heavy-metal-associated domain	BART1_0-u27303	Heavy metal-associated isoprenylated plant protein 7	metal ion binding [GO:0046872]	-	metal ion binding [GO:0046872]	-	-	-
A0A8I6XGM1	Subtilisin-like protease-like protein	Peptidase S8 family	BART1_0-u37141	Subtilisin-like protease-like protein	serine-type endopeptidase activity [GO:0004252]; proteolysis [GO:0006508]	proteolysis [GO:0006508]	serine-type endopeptidase activity [GO:0004252]	-	-	-
A0A8I6XGW9	Thrombomodulin	VSR (BP-80) family	BART1_0-u27653	Thrombomodulin	calcium ion binding [GO:0005509]	-	calcium ion binding [GO:0005509]	-	K01859	ko00941,ko01100,ko01110,map00941,map01100,map01110
A0A8I6XGX5	DUF775 domain-containing protein	OPI10 family	BART1_0-u30240	Ribulose-phosphate 3-epimerase	-	-	-	-	K23327	-
A0A8I6XH22	Dolichyl-diphosphooligosaccharide--protein glycosyltransferase subunit 1	Dolichyl-diphosphooligosaccharide--protein glycosyltransferase subunit 1 family	BART1_0-u16904	Dolichyl-diphosphooligosaccharide--protein glycosyltransferase subunit 1	integral component of membrane [GO:0016021]; protein glycosylation [GO:0006486]	protein glycosylation [GO:0006486]	-	integral component of membrane [GO:0016021]	K12666	ko00510,ko00513,ko01100,ko04141,map00510,map00513,map01100,map04141
A0A8I6XH40	Polypyrimidine tract-binding protein 2	RNA recognition motif. (a.k.a. RRM, RBD, or RNP domain)	BART1_0-u23091	RNA recognition domain containing protein	RNA binding [GO:0003723]	-	RNA binding [GO:0003723]	-	K14948	-
A0A8I6XH73	Plant invertase/pectin methylesterase inhibitor	Plant invertase/pectin methylesterase inhibitor	BART1_0-u14720	Pectinesterase inhibitor 8	enzyme inhibitor activity [GO:0004857]	-	enzyme inhibitor activity [GO:0004857]	-	-	-
A0A8I6XHA6	Glycoside hydrolase	Glycosyl hydrolase 17 family	BART1_0-u27977	Glycoside hydrolase	hydrolase activity, hydrolyzing O-glycosyl compounds [GO:0004553]; carbohydrate metabolic process [GO:0005975]	carbohydrate metabolic process [GO:0005975]	hydrolase activity, hydrolyzing O-glycosyl compounds [GO:0004553]	-	K19893	-
A0A8I6XHB9	Reticulon-like protein	Reticulon-like protein	BART1_0-u11557	Reticulon-like protein (Fragment)	response to bacterium [GO:0009617]	response to bacterium [GO:0009617]	-	-	-	-
A0A8I6XHC6	NADPH-dependent aldo-keto reductase, chloroplastic	Aldo/keto reductase family	BART1_0-u23306	-	oxidoreductase activity [GO:0016491]	-	oxidoreductase activity [GO:0016491]	-	K00002	ko00010,ko00040,ko00561,ko00930,ko01100,ko01110,ko01120,ko01130,ko01220,map00010,map00040,map00561,map00930,map01100,map01110,map01120,map01130,map01220
A0A8I6XHD2	Enolase [EC:4.2.1.11]	Enolase family	BART1_0-u49620	Cytoplasmic enolase	phosphopyruvate hydratase complex [GO:0000015]; magnesium ion binding [GO:0000287]; phosphopyruvate hydratase activity [GO:0004634]; glycolytic process [GO:0006096]	glycolytic process [GO:0006096]	magnesium ion binding [GO:0000287]; phosphopyruvate hydratase activity [GO:0004634]	phosphopyruvate hydratase complex [GO:0000015]	K01689	ko00010,ko00680,ko01100,ko01110,ko01120,ko01130,ko01200,ko01230,ko03018,ko04066,map00010,map00680,map01100,map01110,map01120,map01130,map01200,map01230,map03018,map04066
A0A8I6XHF5	Late embryogenesis abundant	LEA type SMP family	BART1_0-u32585	Late embryogenesis abundant	-	-	-	-	-	-
A0A8I6XHJ3	Farnesyl diphosphate synthase [EC:2.5.1.1 2.5.1.10]	FPP/GGPP synthase family	BART1_0-u15461	Farnesyl pyrophosphate synthase	transferase activity, transferring alkyl or aryl (other than methyl) groups [GO:0016765]; isoprenoid biosynthetic process [GO:0008299]	isoprenoid biosynthetic process [GO:0008299]	transferase activity, transferring alkyl or aryl (other than methyl) groups [GO:0016765]	-	K00787	ko00900,ko01100,ko01110,ko01130,ko05164,ko05166,map00900,map01100,map01110,map01130,map05164,map05166
A0A8I6XHL4	NADPH-ferrihemoprotein reductase [EC:1.6.2.4]	NADPH--cytochrome P450 reductase family; Flavoprotein pyridine nucleotide cytochrome reductase family; Flavodoxin family	BART1_0-u10108	-	FMN binding [GO:0010181]; NADPH-hemoprotein reductase activity [GO:0003958]	-	FMN binding [GO:0010181]; NADPH-hemoprotein reductase activity [GO:0003958]	-	K00327	-
A0A8I6XHT9	Outer envelope pore protein 16-2, chloroplastic	-	BART1_0-u32907	Outer envelope pore protein like	transmembrane transporter activity [GO:0022857]	-	transmembrane transporter activity [GO:0022857]	-	-	-
A0A8I6XI28	Casein kinase II subunit alpha [EC:2.7.11.1]	Protein kinase superfamily	BART1_0-u11595	Casein kinase II subunit alpha	ATP binding [GO:0005524]; protein serine/threonine kinase activity [GO:0004674]; protein phosphorylation [GO:0006468]	protein phosphorylation [GO:0006468]	ATP binding [GO:0005524]; protein serine/threonine kinase activity [GO:0004674]	-	K03097	ko03008,ko04064,ko04137,ko04139,ko04310,ko04520,ko04712,ko05162,ko05168,ko05169,map03008,map04064,map04137,map04139,map04310,map04520,map04712,map05162,map05168,map05169
A0A8I6XI70	Sucrose-phosphate synthase [EC:2.4.1.14]	Glycosyltransferase 1 family	BART1_0-u23973	Sucrose phosphate synthase B	sucrose synthase activity [GO:0016157]; sucrose-phosphate synthase activity [GO:0046524]; sucrose biosynthetic process [GO:0005986]	sucrose biosynthetic process [GO:0005986]	sucrose synthase activity [GO:0016157]; sucrose-phosphate synthase activity [GO:0046524]	-	K00696	ko00500,ko01100,map00500,map01100
A0A8I6XI84	Secreted protein	-	BART1_0-u33206	-	-	-	-	-	-	-
A0A8I6XIA0	Neprosin domain-containing protein	Neprosin domain-containing protein	BART1_0-u31378	ZmEBE-1 protein, putative	-	-	-	-	-	-
A0A8I6XID3	UDP-glucose 4-epimerase [EC:5.1.3.2]	NAD(P)-dependent epimerase/dehydratase family	BART1_0-u37904	UDP-galactose epimerase	UDP-glucose 4-epimerase activity [GO:0003978]; galactose metabolic process [GO:0006012]	galactose metabolic process [GO:0006012]	UDP-glucose 4-epimerase activity [GO:0003978]	-	K01784	ko00052,ko00520,ko01100,map00052,map00520,map01100
A0A8I6XIF6	5-methylthioribose kinase [EC:2.7.1.100]	Methylthioribose kinase family	BART1_0-u16382	Aminoglycoside phosphotransferase	S-methyl-5-thioribose kinase activity [GO:0046522]; methionine biosynthetic process [GO:0009086]	methionine biosynthetic process [GO:0009086]	S-methyl-5-thioribose kinase activity [GO:0046522]	-	K00899	ko00270,ko01100,map00270,map01100
A0A8I6XIG3	ATP citrate (pro-S)-lyase [EC:2.3.3.8]	Succinate/malate CoA ligase beta subunit family	BART1_0-u28059	ATP-citrate synthase alpha chain protein like	-	-	-	-	K01648	ko00020,ko00720,ko01100,ko01110,ko01120,ko01130,map00020,map00720,map01100,map01110,map01120,map01130
A0A8I6XIJ0	Putative (di)nucleoside polyphosphate hydrolase [EC:3.6.1.-]	Nudix hydrolase family	BART1_0-u16492	Diadenosine and diphosphoinositol polyphosphate phosphohydrolase	hydrolase activity [GO:0016787]	-	hydrolase activity [GO:0016787]	-	K08311	-
A0A8I6XIU5	Eukaryotic aspartyl protease family protein	Peptidase A1 family	BART1_0-u24465	Eukaryotic aspartyl protease family protein	aspartic-type endopeptidase activity [GO:0004190]; proteolysis [GO:0006508]	proteolysis [GO:0006508]	aspartic-type endopeptidase activity [GO:0004190]	-	K22683	-
A0A8I6XIW4	Stress-associated protein	-	BART1_0-u29758	Stress-associated protein	nucleic acid binding [GO:0003676]	-	nucleic acid binding [GO:0003676]	-	-	-
A0A8I6XJ20	Tropinone reductase I [EC:1.1.1.206]	-	BART1_0-u29929	Tropinone reductase like	oxidoreductase activity [GO:0016491]	-	oxidoreductase activity [GO:0016491]	-	K08081	ko00960,ko01100,ko01110,map00960,map01100,map01110
A0A8I6XJ32	Tim10 DDP domain-containing protein	Small Tim family	BART1_0-u33689	S-adenosylmethionine:tRNA ribosyltransferase-isomerase	-	-	-	-	K17777	-
A0A8I6XJ54	Importin N-terminal domain-containing protein	HEAT repeat family protein, expressed	BART1_0-u30041	HEAT repeat family protein, expressed	small GTPase binding [GO:0031267]; protein import into nucleus [GO:0006606]	protein import into nucleus [GO:0006606]	small GTPase binding [GO:0031267]	-	K20221	-
A0A8I6XJ87	Phosphomevalonate kinase	GHMP kinase family, Mevalonate kinase subfamily	BART1_0-u30082	Phosphomevalonate kinase	ATP binding [GO:0005524]; phosphomevalonate kinase activity [GO:0004631]	-	ATP binding [GO:0005524]; phosphomevalonate kinase activity [GO:0004631]	-	K00938	ko00900,ko01100,ko01110,ko01130,map00900,map01100,map01110,map01130
A0A8I6XJC8	Nicotinate-nucleotide diphosphorylase (carboxylating)	NadC/ModD family	BART1_0-u38436	Quinolinate phosphoribosyltransferase	nicotinate-nucleotide diphosphorylase (carboxylating) activity [GO:0004514]; NAD biosynthetic process [GO:0009435]	NAD biosynthetic process [GO:0009435]	nicotinate-nucleotide diphosphorylase (carboxylating) activity [GO:0004514]	-	K00767	ko00760,ko01100,map00760,map01100
A0A8I6XJD4	T-complex protein 1 subunit theta	TCP-1 chaperonin family	BART1_0-u28702	T-complex protein 1 subunit theta	ATP binding [GO:0005524]; ATP hydrolysis activity [GO:0016887]; ATP-dependent protein folding chaperone [GO:0140662]; unfolded protein binding [GO:0051082]	-	ATP binding [GO:0005524]; ATP hydrolysis activity [GO:0016887]; ATP-dependent protein folding chaperone [GO:0140662]; unfolded protein binding [GO:0051082]	-	K09500	-
A0A8I6XJH3	Thaumatin-like protein	Thaumatin family	BART1_0-u32522	Thaumatin	-	-	-	-	-	-
A0A8I6XJN9	Mitotic checkpoint protein likeB	WD repeat G protein beta family, Ribosomal protein RACK1 subfamily	BART1_0-u30427	Mitotic checkpoint protein like	-	-	-	-	K02180	ko04110,ko04111,ko05166,map04110,map04111,map05166
A0A8I6XJR1	Mitochondrial glyco protein	Mitochondrial glycoprotein	BART1_0-u17910	Mitochondrial glycoprotein family protein	mitochondrial matrix [GO:0005759]	-	-	mitochondrial matrix [GO:0005759]	K15414	ko05168,map05168
A0A8I6XJS7	Nuclear GTP-binding protein	TRAFAC class YlqF/YawG GTPase family, RsgA subfamily	BART1_0-u29175	Nuclear GTP-binding protein	nucleolus [GO:0005730]; GTP binding [GO:0005525]	-	GTP binding [GO:0005525]	nucleolus [GO:0005730]	K14537	ko03008,map03008
A0A8I6XJW6	Ornithine aminotransferase	Class-III pyridoxal-phosphate-dependent aminotransferase family	BART1_0-u38825	Ornithine--oxo-acid transaminase	ornithine-oxo-acid transaminase activity [GO:0004587]; pyridoxal phosphate binding [GO:0030170]	-	ornithine-oxo-acid transaminase activity [GO:0004587]; pyridoxal phosphate binding [GO:0030170]	-	K00819	ko00330,ko01100,ko01110,ko01130,map00330,map01100,map01110,map01130
A0A8I6XK18	Translocon-associated protein subunit beta like	-	BART1_0-u18187	Translocon-associated protein subunit beta like	-	-	-	-	K13250	ko04141,map04141
A0A8I6XK21	5'-AMP-activated protein kinase beta subunit, interaction domain	5'-AMP-activated protein kinase beta subunit family	BART1_0-u29366	-	-	-	-	-	K07199	ko04068,ko04152,ko04211,ko04213,ko04371,ko04530,ko04710,ko04714,ko04910,ko04920,ko04921,ko04922,ko04931,ko04932,ko05410,map04068,map04152,map04211,map04213,map04371,map04530,map04710,map04714,map04910,map04920,map04921,map04922,map04931,map04932,map05410
A0A8I6XK30	Glutathione synthetase chloroplastic	Eukaryotic GSH synthase family	BART1_0-u34124	Glutathione synthetase chloroplastic	ATP binding [GO:0005524]; glutathione synthase activity [GO:0004363]	-	ATP binding [GO:0005524]; glutathione synthase activity [GO:0004363]	-	K21456	ko00270,ko00480,ko01100,ko04216,map00270,map00480,map01100,map04216
A0A8I6XK34	Sphinganine-1-phosphate aldolase [EC:4.1.2.27]	Group II decarboxylase family	BART1_0-u18239	Pyridoxal phosphate-dependent decarboxylase	carbon-carbon lyase activity [GO:0016830]; pyridoxal phosphate binding [GO:0030170]; carboxylic acid metabolic process [GO:0019752]	carboxylic acid metabolic process [GO:0019752]	carbon-carbon lyase activity [GO:0016830]; pyridoxal phosphate binding [GO:0030170]	-	K01634	ko00600,ko01100,ko04071,map00600,map01100,map04071
A0A8I6XK48	Phenylalanyl-tRNA synthetase beta chain [EC:6.1.1.20]	Phenylalanyl-tRNA synthetase beta subunit family, Type 2 subfamily	BART1_0-u34147	Phenylalanyl-tRNA synthetase beta chain	cytoplasm [GO:0005737]; ATP binding [GO:0005524]; magnesium ion binding [GO:0000287]; phenylalanine-tRNA ligase activity [GO:0004826]; RNA binding [GO:0003723]; phenylalanyl-tRNA aminoacylation [GO:0006432]	phenylalanyl-tRNA aminoacylation [GO:0006432]	ATP binding [GO:0005524]; magnesium ion binding [GO:0000287]; phenylalanine-tRNA ligase activity [GO:0004826]; RNA binding [GO:0003723]	cytoplasm [GO:0005737]	K01890	ko00970,map00970
A0A8I6XK58	Thioredoxin Y, chloroplastic	Thioredoxin family	BART1_0-u25471	Thioredoxin Y, chloroplastic	protein-disulfide reductase activity [GO:0015035]	-	protein-disulfide reductase activity [GO:0015035]	-	K03671	-
A0A8I6XK60	FRIGIDA-like protein	Frigida family	BART1_0-u18694	0	-	-	-	-	-	-
A0A8I6XK73	DEAD/DEAH box helicase	DEAD box helicase family	BART1_0-u33004	DNA/RNA helicase, DEAD/DEAH box type, N-terminal	ATP binding [GO:0005524]; nucleic acid binding [GO:0003676]	-	ATP binding [GO:0005524]; nucleic acid binding [GO:0003676]	-	K16911	ko01110,map01110
A0A8I6XK93	Eukaryotic translation initiation factor 5A	EIF-5A family	BART1_0-u34190	Eukaryotic translation initiation factor 5A	ribosome binding [GO:0043022]; RNA binding [GO:0003723]; translation elongation factor activity [GO:0003746]; positive regulation of translational elongation [GO:0045901]; positive regulation of translational termination [GO:0045905]	positive regulation of translational elongation [GO:0045901]; positive regulation of translational termination [GO:0045905]	ribosome binding [GO:0043022]; RNA binding [GO:0003723]; translation elongation factor activity [GO:0003746]	-	K03263	-
A0A8I6XK95	Saposin-like type B, region 1	Saposin-like type B, region 1	BART1_0-u18395	Proactivator polypeptide	lipid metabolic process [GO:0006629]	lipid metabolic process [GO:0006629]	-	-	K12382	ko04142,map04142
A0A8I6XKD9	Acetate-butyrate--CoA ligase AAE7, peroxisomal	ATP-dependent AMP-binding enzyme family	BART1_0-u29496	AMP-dependent synthetase/ligase	-	-	-	-	K01913	-
A0A8I6XKF9	Malate dehydrogenase (oxaloacetate-decarboxylating)(NADP+) [EC:1.1.1.40]	Malic enzymes family	BART1_0-u18597	NADP-dependent malic enzyme, chloroplastic	malate dehydrogenase (decarboxylating) (NAD+) activity [GO:0004471]; NAD binding [GO:0051287]	-	malate dehydrogenase (decarboxylating) (NAD+) activity [GO:0004471]; NAD binding [GO:0051287]	-	K00029	ko00620,ko00710,ko01100,ko01120,ko01200,map00620,map00710,map01100,map01120,map01200
A0A8I6XKI1	Beta-D-glucan exohydrolase	Glycosyl hydrolase 3 family	BART1_0-u39024	Beta-D-glucan exohydrolase isoenzyme ExoI	hydrolase activity, hydrolyzing O-glycosyl compounds [GO:0004553]; carbohydrate metabolic process [GO:0005975]	carbohydrate metabolic process [GO:0005975]	hydrolase activity, hydrolyzing O-glycosyl compounds [GO:0004553]	-	K05349	ko00460,ko00500,ko00940,ko01100,ko01110,map00460,map00500,map00940,map01100,map01110
A0A8I6XKI3	HSP20 family protein	Small heat shock protein (HSP20) family	BART1_0-u18627	Class II heat shock protein	-	-	-	-	K13993	ko04141,map04141
A0A8I6XKK0	Pathogenesis-related protein 1	BetVI family	BART1_0-u29549	Pathogenesis-related protein 1	abscisic acid binding [GO:0010427]; protein phosphatase inhibitor activity [GO:0004864]; signaling receptor activity [GO:0038023]; abscisic acid-activated signaling pathway [GO:0009738]; defense response [GO:0006952]	abscisic acid-activated signaling pathway [GO:0009738]; defense response [GO:0006952]	abscisic acid binding [GO:0010427]; protein phosphatase inhibitor activity [GO:0004864]; signaling receptor activity [GO:0038023]	-	-	-
A0A8I6XKM2	26S proteasome regulatory subunit T2	AAA ATPase family	BART1_0-u29571	26s proteasome subunit 4	cytoplasm [GO:0005737]; ATP binding [GO:0005524]; ATP hydrolysis activity [GO:0016887]; proteasome-activating activity [GO:0036402]; protein catabolic process [GO:0030163]	protein catabolic process [GO:0030163]	ATP binding [GO:0005524]; ATP hydrolysis activity [GO:0016887]; proteasome-activating activity [GO:0036402]	cytoplasm [GO:0005737]	K03062	ko03050,ko05165,ko05169,ko05203,map03050,map05165,map05169,map05203
A0A8I6XKN5	Suppressor of disruption of TFIIS-like	Haloacid dehalogenase-like hydrolase	BART1_0-u25763	Catalytic/ hydrolase	-	-	-	-	K07025	-
A0A8I6XKP9	Multiprotein bridging factor 1	Ethylene-responsive transcriptional coactivator	BART1_0-u19234	Multiprotein bridging factor 1	DNA binding [GO:0003677]	-	DNA binding [GO:0003677]	-	K03627	-
A0A8I6XKQ4	NADH dehydrogenase 1 alpha subcomplex subunit 8	NADH dehydrogenase 1 alpha subcomplex subunit 8	BART1_0-u29618	NADH dehydrogenase 1 alpha subcomplex subunit 8	mitochondrion [GO:0005739]; mitochondrial electron transport, NADH to ubiquinone [GO:0006120]	mitochondrial electron transport, NADH to ubiquinone [GO:0006120]	-	mitochondrion [GO:0005739]	K03952	ko00190,ko01100,ko04714,ko04723,ko04932,ko05010,ko05012,ko05016,map00190,map01100,map04714,map04723,map04932,map05010,map05012,map05016
A0A8I6XKT3	Desiccation protectant protein LEA	LEA type 2 family	BART1_0-u19344	Desiccation protectant protein Lea	response to desiccation [GO:0009269]	response to desiccation [GO:0009269]	-	-	-	-
A0A8I6XKT8	Serine-threonine-protein kinase STY8	Protein kinase superfamily	BART1_0-u34956	ATP binding protein	ATP binding [GO:0005524]; protein kinase activity [GO:0004672]; protein phosphorylation [GO:0006468]	protein phosphorylation [GO:0006468]	ATP binding [GO:0005524]; protein kinase activity [GO:0004672]	-	K17535	-
A0A8I6XKV8	Aconitate hydratase	Aconitase/IPM isomerase family	BART1_0-u31386	Aconitate hydratase	-	-	-	-	K01681	ko00020,ko00630,ko00720,ko01100,ko01110,ko01120,ko01130,ko01200,ko01210,ko01230,map00020,map00630,map00720,map01100,map01110,map01120,map01130,map01200,map01210,map01230
A0A8I6XKW9	Glutathione S-transferase [EC:2.5.1.18]	GST superfamily	BART1_0-u31398	Glutathione S-transferase, N-terminal domain containing protein, expressed	-	-	-	-	K00799	ko00480,ko00980,ko00982,ko00983,ko01524,ko05200,ko05204,ko05225,ko05418,map00480,map00980,map00982,map00983,map01524,map05200,map05204,map05225,map05418
A0A8I6XKX5	Aluminium induced protein	Aluminum induced protein with YGL and LRDR motifs	BART1_0-u34995	Aluminum induced protein with YGL and LRDR motifs	-	-	-	-	-	-
A0A8I6XKX9	Peroxidase [EC:1.11.1.7]	Peroxidase family, Ascorbate peroxidase subfamily; Peroxidase family, Classical plant (class III) peroxidase subfamily	BART1_0-u39213	Peroxidase	heme binding [GO:0020037]; peroxidase activity [GO:0004601]; hydrogen peroxide catabolic process [GO:0042744]; response to oxidative stress [GO:0006979]	hydrogen peroxide catabolic process [GO:0042744]; response to oxidative stress [GO:0006979]	heme binding [GO:0020037]; peroxidase activity [GO:0004601]	-	K00430	ko00940,ko01100,ko01110,map00940,map01100,map01110
A0A8I6XKZ3	Expansin-like A2	Expansin family, Expansin B subfamily	BART1_0-u31445	0	extracellular region [GO:0005576]	-	-	extracellular region [GO:0005576]	K20628	-
A0A8I6XL50	Response regulatory domain-containing protein	Response_reg	BART1_0-u19633	Two-component response regulator ARR12	phosphorelay signal transduction system [GO:0000160]	phosphorelay signal transduction system [GO:0000160]	-	-	-	-
A0A8I6XL67	Polygalacturonase	Glycosyl hydrolase 28 family	BART1_0-u31673	S-adenosyl-L-methionine-dependent methyltransferases superfamily protein (Fragment)	polygalacturonase activity [GO:0004650]; carbohydrate metabolic process [GO:0005975]	carbohydrate metabolic process [GO:0005975]	polygalacturonase activity [GO:0004650]	-	-	-
A0A8I6XL88	Peptidyl-prolyl cis-trans isomerase A & B (cyclophilin A & B) [EC:5.2.1.8]	Cyclophilin-type PPIase family	BART1_0-u19356	Peptidyl-prolyl cis-trans isomerase	peptidyl-prolyl cis-trans isomerase activity [GO:0003755]; protein folding [GO:0006457]; protein peptidyl-prolyl isomerization [GO:0000413]	protein folding [GO:0006457]; protein peptidyl-prolyl isomerization [GO:0000413]	peptidyl-prolyl cis-trans isomerase activity [GO:0003755]	-	K03768	-
A0A8I6XLD0	Histone H2A	Histone H2A family	BART1_0-u29818	-	nucleosome [GO:0000786]; DNA binding [GO:0003677]; protein heterodimerization activity [GO:0046982]; structural constituent of chromatin [GO:0030527]	-	DNA binding [GO:0003677]; protein heterodimerization activity [GO:0046982]; structural constituent of chromatin [GO:0030527]	nucleosome [GO:0000786]	K11251	ko04217,ko05034,ko05322,map04217,map05034,map05322
A0A8I6XLF0	Late embryogenesis abundant	-	-	-	-	-	-	-	-	-
A0A8I6XLI3	Pyruvate kinase [EC:2.7.1.40]	Pyruvate kinase family	BART1_0-u19972	Pyruvate kinase	magnesium ion binding [GO:0000287]; potassium ion binding [GO:0030955]; pyruvate kinase activity [GO:0004743]	-	magnesium ion binding [GO:0000287]; potassium ion binding [GO:0030955]; pyruvate kinase activity [GO:0004743]	-	K00873	ko00010,ko00230,ko00620,ko01100,ko01110,ko01120,ko01130,ko01200,ko01230,ko04922,ko04930,ko05165,ko05203,ko05230,map00010,map00230,map00620,map01100,map01110,map01120,map01130,map01200,map01230,map04922,map04930,map05165,map05203,map05230
A0A8I6XLJ4	Cullin-4	Cullin family	BART1_0-u39707	Cullin-4	ubiquitin protein ligase binding [GO:0031625]; ubiquitin-dependent protein catabolic process [GO:0006511]	ubiquitin-dependent protein catabolic process [GO:0006511]	ubiquitin protein ligase binding [GO:0031625]	-	K10609	ko03420,ko04120,map03420,map04120
A0A8I6XLP1	Beta expansin B1	Expansin family, Expansin B subfamily	BART1_0-u31926	Triticum beta-expansin	extracellular region [GO:0005576]; sexual reproduction [GO:0019953]	sexual reproduction [GO:0019953]	-	extracellular region [GO:0005576]	K20628	-
A0A8I6XLP2	Barwin domain-containing protein	Barwin family	BART1_0-u16231	Wheatwin-2	ribonuclease activity [GO:0004540]; defense response to bacterium [GO:0042742]; defense response to fungus [GO:0050832]	defense response to bacterium [GO:0042742]; defense response to fungus [GO:0050832]	ribonuclease activity [GO:0004540]	-	-	-
A0A8I6XLR3	Homeobox protein cut-like	CASP family	BART1_0-u26582	CCAAT-displacement protein alternatively spliced product isoform 1	integral component of Golgi membrane [GO:0030173]; intra-Golgi vesicle-mediated transport [GO:0006891]	intra-Golgi vesicle-mediated transport [GO:0006891]	-	integral component of Golgi membrane [GO:0030173]	K09313	-
A0A8I6XLS0	Phosphoglycerate mutase family protein	Zinc-containing alcohol dehydrogenase family	BART1_0-u31958	Phosphoglycerate mutase family protein	oxidoreductase activity [GO:0016491]	-	oxidoreductase activity [GO:0016491]	-	K00344	-
A0A8I6XLS1	Phosphoglucomutase [EC:5.4.2.2]	Phosphohexose mutase family	BART1_0-u26634	Phosphoglucomutase, cytoplasmic 2	magnesium ion binding [GO:0000287]; phosphoglucomutase activity [GO:0004614]; carbohydrate metabolic process [GO:0005975]	carbohydrate metabolic process [GO:0005975]	magnesium ion binding [GO:0000287]; phosphoglucomutase activity [GO:0004614]	-	K01835	ko00010,ko00030,ko00052,ko00230,ko00500,ko00520,ko00521,ko01100,ko01110,ko01120,ko01130,map00010,map00030,map00052,map00230,map00500,map00520,map00521,map01100,map01110,map01120,map01130
A0A8I6XLT8	6-phosphofructokinase 1 [EC:2.7.1.11]	Phosphofructokinase type A (PFKA) family, PPi-dependent PFK group II subfamily, Atypical ATP-dependent clade 'X' sub-subfamily	BART1_0-u12891	ATP-dependent 6-phosphofructokinase	6-phosphofructokinase activity [GO:0003872]; ATP binding [GO:0005524]; fructose 6-phosphate metabolic process [GO:0006002]	fructose 6-phosphate metabolic process [GO:0006002]	6-phosphofructokinase activity [GO:0003872]; ATP binding [GO:0005524]	-	K00850	ko00010,ko00030,ko00051,ko00052,ko00680,ko01100,ko01110,ko01120,ko01130,ko01200,ko01230,ko03018,ko04152,ko05230,map00010,map00030,map00051,map00052,map00680,map01100,map01110,map01120,map01130,map01200,map01230,map03018,map04152,map05230
A0A8I6XLV6	Acylglycerol lipase [EC:3.1.1.23]	Esterase/lipase/thioesterase family protein	BART1_0-u35552	Esterase/lipase/thioesterase family protein	-	-	-	-	K01054	ko00561,ko01100,ko04714,ko04723,ko04923,map00561,map01100,map04714,map04723,map04923
A0A8I6XLX2	Plant intracellular Ras-group-related LRR protein 9	Leucine-rich repeats, typical (most populated) subfamily	BART1_0-u12968	-	-	-	-	-	-	-
A0A8I6XLX6	Zinc finger CCCH domain-containing protein 5	Zinc finger CCCH domain-containing protein	BART1_0-u19739	Zinc finger CCCH domain-containing protein 5	metal ion binding [GO:0046872]	-	metal ion binding [GO:0046872]	-	-	-
A0A8I6XM30	Metacaspase-1	-	BART1_0-u32142	Metacaspase-1	-	-	-	-	K22684	-
A0A8I6XM59	Chemocyanin	Plastocyanin-like domain	BART1_0-u60413	Chemocyanin	electron transfer activity [GO:0009055]	-	electron transfer activity [GO:0009055]	-	-	-
A0A8I6XMD3	Serine-threonine-protein phosphatase 6 regulatory subunit 3-like	SAPS family	BART1_0-u20674	DNA damage-binding protein 1a	protein phosphatase binding [GO:0019903]; regulation of phosphoprotein phosphatase activity [GO:0043666]	regulation of phosphoprotein phosphatase activity [GO:0043666]	protein phosphatase binding [GO:0019903]	-	K15501	-
A0A8I6XMG1	Peroxidase [EC:1.11.1.7]	Peroxidase family, Ascorbate peroxidase subfamily; Peroxidase family, Classical plant (class III) peroxidase subfamily	BART1_0-u16647	Peroxidase	heme binding [GO:0020037]; peroxidase activity [GO:0004601]; hydrogen peroxide catabolic process [GO:0042744]; response to oxidative stress [GO:0006979]	hydrogen peroxide catabolic process [GO:0042744]; response to oxidative stress [GO:0006979]	heme binding [GO:0020037]; peroxidase activity [GO:0004601]	-	K00430	ko00940,ko01100,ko01110,map00940,map01100,map01110
A0A8I6XMI1	Eukaryotic protein of unknown function (DUF842)	FAM136 family	BART1_0-u27130	0	-	-	-	-	-	-
A0A8I6XMJ0	Pyridoxal phosphate phosphatase PHOSPHO2 [EC:3.1.3.74]	Inorganic pyrophosphatase	BART1_0-u21911	Inorganic pyrophosphatase	phosphatase activity [GO:0016791]	-	phosphatase activity [GO:0016791]	-	K13248	ko00564,ko00750,ko01100,map00564,map00750,map01100
A0A8I6XMJ1	Peroxygenase 4	Caleosin family	BART1_0-u30371	Pollen caleosin	-	-	-	-	K17991	ko00073,map00073
A0A8I6XML6	Superoxide dismutase, Cu-Zn family [EC:1.15.1.1]	Cu-Zn superoxide dismutase family	BART1_0-u30393	Extracellular Cu/Zn superoxide dismutase	metal ion binding [GO:0046872]; superoxide metabolic process [GO:0006801]	superoxide metabolic process [GO:0006801]	metal ion binding [GO:0046872]	-	K04565	ko04146,ko04213,ko05014,ko05016,ko05020,map04146,map04213,map05014,map05016,map05020
A0A8I6XMQ4	Translation elongation factorB	Elongation factor 2	BART1_0-u40809	-	GTP binding [GO:0005525]; GTPase activity [GO:0003924]	-	GTP binding [GO:0005525]; GTPase activity [GO:0003924]	-	K03234	ko04152,ko04921,map04152,map04921
A0A8I6XMU9	Agmatine deiminase [EC:3.5.3.12]	Porphyromonas-type peptidyl-arginine deiminase	BART1_0-u36126	Porphyromonas-type peptidyl-arginine deiminase	agmatine deiminase activity [GO:0047632]; protein-arginine deiminase activity [GO:0004668]; putrescine biosynthetic process [GO:0009446]	putrescine biosynthetic process [GO:0009446]	agmatine deiminase activity [GO:0047632]; protein-arginine deiminase activity [GO:0004668]	-	K10536	ko00330,ko01100,map00330,map01100
A0A8I6XMW2	20S proteasome subunit beta 7 [EC:3.4.25.1]	Peptidase T1B family	BART1_0-u37725	Proteasome subunit beta type	proteasome core complex [GO:0005839]; proteolysis involved in protein catabolic process [GO:0051603]	proteolysis involved in protein catabolic process [GO:0051603]	-	proteasome core complex [GO:0005839]	K02736	ko03050,map03050
A0A8I6XMW4	Carbamoyl-phosphate synthase large subunit [EC:6.3.5.5]	CarB family	BART1_0-u20565	Carbamoyl-phosphate synthase large chain chloroplastic	ATP binding [GO:0005524]; metal ion binding [GO:0046872]; nitrogen compound metabolic process [GO:0006807]	nitrogen compound metabolic process [GO:0006807]	ATP binding [GO:0005524]; metal ion binding [GO:0046872]	-	K01955	ko00240,ko00250,ko01100,map00240,map00250,map01100
A0A8I6XMW6	ACT domain-containing protein ACR	-	BART1_0-u35128	Amino acid binding protein, putative	-	-	-	-	-	-
A0A8I6XN21	Bifunctional protein HldE (Fragment)	-	BART1_0-u30591	Bifunctional protein HldE (Fragment)	-	-	-	-	-	-
A0A8I6XN47	Chloroplast thioredoxin M-type 2	Thioredoxin family	BART1_0-u13641	Chloroplast thioredoxin M-type 2	protein-disulfide reductase activity [GO:0015035]	-	protein-disulfide reductase activity [GO:0015035]	-	K03671	ko04621,ko05418,map04621,map05418
A0A8I6XN54	PCI domain-containing protein	COP9 signalosome complex subunit 4	BART1_0-u30649	COP9 signalosome complex subunit 4	-	-	-	-	K12178	-
A0A8I6XN76	Hexosyltransferase	Glycosyltransferase 8 family	BART1_0-u35316	Putative galacturonosyltransferase 7	polygalacturonate 4-alpha-galacturonosyltransferase activity [GO:0047262]	-	polygalacturonate 4-alpha-galacturonosyltransferase activity [GO:0047262]	-	K23684	ko00520,map00520
A0A8I6XN97	Pathogenesis-related protein 1	CRISP family	BART1_0-u13718	CAP, cysteine-rich secretory protein, antigen 5	-	-	-	-	K13449	ko04016,ko04075,ko04626,map04016,map04075,map04626
A0A8I6XNB1	NADH dehydrogenase [ubiquinone] 1 alpha subcomplex subunit 13	NADH dehydrogenase ubiquinone 1 alpha subcomplex subunit 13-B	BART1_0-u30712	NADH dehydrogenase ubiquinone 1 alpha subcomplex subunit 13-B	-	-	-	-	K11353	ko00190,ko01100,ko04714,ko04723,ko04932,ko05010,ko05012,ko05016,map00190,map01100,map04714,map04723,map04932,map05010,map05012,map05016
A0A8I6XND6	Glutamate synthase (NADH) [EC:1.4.1.14] / glutamate synthase (NADPH) small & large chain [EC:1.4.1.13]	Glutamate synthase family	BART1_0-u21565	Glutamate synthase 1 [NADH] chloroplastic	flavin adenine dinucleotide binding [GO:0050660]; FMN binding [GO:0010181]; glutamate synthase (NADH) activity [GO:0016040]; iron ion binding [GO:0005506]; iron-sulfur cluster binding [GO:0051536]; glutamate biosynthetic process [GO:0006537]	glutamate biosynthetic process [GO:0006537]	flavin adenine dinucleotide binding [GO:0050660]; FMN binding [GO:0010181]; glutamate synthase (NADH) activity [GO:0016040]; iron ion binding [GO:0005506]; iron-sulfur cluster binding [GO:0051536]	-	K00264	ko00250,ko00910,ko01100,ko01110,ko01120,ko01130,ko01230,map00250,map00910,map01100,map01110,map01120,map01130,map01230
A0A8I6XND7	Copper transporter	Copper transporter (Ctr) (TC 1.A.56) family, SLC31A subfamily	BART1_0-u36438	-	integral component of membrane [GO:0016021]; copper ion transmembrane transporter activity [GO:0005375]	-	copper ion transmembrane transporter activity [GO:0005375]	integral component of membrane [GO:0016021]	K14686	ko01524,ko04978,map01524,map04978
A0A8I6XNG8	Polyhydroxyalkanoate synthase	Peptidase S33 family	BART1_0-u21605	Polyhydroxyalkanoate synthase	serine-type endopeptidase activity [GO:0004252]; proteolysis [GO:0006508]	proteolysis [GO:0006508]	serine-type endopeptidase activity [GO:0004252]	-	-	-
A0A8I6XNK1	Glutathione S-transferase, N-terminal domain	Glutathione S-transferase, N-terminal domain	BART1_0-u33062	Glutathione S-transferase zeta class isoform I	cytoplasm [GO:0005737]; catalytic activity [GO:0003824]; aromatic amino acid family metabolic process [GO:0009072]	aromatic amino acid family metabolic process [GO:0009072]	catalytic activity [GO:0003824]	cytoplasm [GO:0005737]	K01800	ko00350,ko00643,ko01100,ko01120,map00350,map00643,map01100,map01120
A0A8I6XNK7	Long-chain acyl-CoA synthetase [EC:6.2.1.3]	ATP-dependent AMP-binding enzyme family	BART1_0-u27878	Long chain acyl-CoA synthetase 6 peroxisomal	long-chain fatty acid-CoA ligase activity [GO:0004467]	-	long-chain fatty acid-CoA ligase activity [GO:0004467]	-	K01897	ko00061,ko00071,ko01100,ko01212,ko02024,ko03320,ko04146,ko04216,ko04714,ko04920,map00061,map00071,map01100,map01212,map02024,map03320,map04146,map04216,map04714,map04920
A0A8I6XNN7	STI1 domain-containing protein	Ankyrin repeats (many copies)	BART1_0-u41311	Transmembrane protein	-	-	-	-	-	-
A0A8I6XNN9	Auxin efflux carrier component	Auxin efflux carrier (TC 2.A.69.1) family	BART1_0-u27907	Auxin efflux carrier component	integral component of membrane [GO:0016021]; transmembrane transport [GO:0055085]	transmembrane transport [GO:0055085]	-	integral component of membrane [GO:0016021]	K13947	-
A0A8I6XNS1	Alanyl-tRNA synthetase [EC:6.1.1.7]	Class-II aminoacyl-tRNA synthetase family, Alax-L subfamily	BART1_0-u27969	Alanine--tRNA ligase	cytoplasm [GO:0005737]; alanine-tRNA ligase activity [GO:0004813]; ATP binding [GO:0005524]; nucleic acid binding [GO:0003676]; alanyl-tRNA aminoacylation [GO:0006419]	alanyl-tRNA aminoacylation [GO:0006419]	alanine-tRNA ligase activity [GO:0004813]; ATP binding [GO:0005524]; nucleic acid binding [GO:0003676]	cytoplasm [GO:0005737]	K01872	ko00970,map00970
A0A8I6XNV5	NAD(P)-bd dom domain-containing protein	NAD(P)H-binding	BART1_0-u37283	NAD(P)-binding Rossmann-fold superfamily protein isoform 2	-	-	-	-	-	-
A0A8I6XNX0	Beta-fructofuranosidase, insoluble isoenzyme 4	Glycosyl hydrolase 32 family	BART1_0-u41424	Beta-fructofuranosidase, insoluble isoenzyme 4	hydrolase activity, hydrolyzing O-glycosyl compounds [GO:0004553]; carbohydrate metabolic process [GO:0005975]	carbohydrate metabolic process [GO:0005975]	hydrolase activity, hydrolyzing O-glycosyl compounds [GO:0004553]	-	K20848	ko00052,ko00500,ko01100,map00052,map00500,map01100
A0A8I6XP22	Formate--tetrahydrofolate ligase	-	BART1_0-u36811	formate--tetrahydrofolate ligase-like	ATP binding [GO:0005524]; formate-tetrahydrofolate ligase activity [GO:0004329]	-	ATP binding [GO:0005524]; formate-tetrahydrofolate ligase activity [GO:0004329]	-	K01938	ko00670,ko00720,ko01100,ko01120,ko01200,map00670,map00720,map01100,map01120,map01200
A0A8I6XP71	2,4-dienoyl-CoA reductase [(3E)-enoyl-CoA-producing], peroxisomal [EC:1.3.1.124]	-	BART1_0-u14336	Peroxisomal 2,4-dienoyl-CoA reductase	2,4-dienoyl-CoA reductase (NADPH) activity [GO:0008670]; fatty acid catabolic process [GO:0009062]	fatty acid catabolic process [GO:0009062]	2,4-dienoyl-CoA reductase (NADPH) activity [GO:0008670]	-	K13237	ko04146,map04146
A0A8I6XPA9	Phosphoenolpyruvate phosphate translocator 2 chloroplastic-like	Triose-phosphate Transporter family	BART1_0-u35892	Phosphoenolpyruvate phosphate translocator 2 chloroplastic-like	integral component of membrane [GO:0016021]; transmembrane transporter activity [GO:0022857]	-	transmembrane transporter activity [GO:0022857]	integral component of membrane [GO:0016021]	K15283	-
A0A8I6XPB3	Diaminopimelate epimerase	Diaminopimelate epimerase family	BART1_0-u34620	-	cytoplasm [GO:0005737]; diaminopimelate epimerase activity [GO:0008837]; lysine biosynthetic process via diaminopimelate [GO:0009089]	lysine biosynthetic process via diaminopimelate [GO:0009089]	diaminopimelate epimerase activity [GO:0008837]	cytoplasm [GO:0005737]	K01778	ko00300,ko01100,ko01110,ko01120,ko01130,ko01230,map00300,map01100,map01110,map01120,map01130,map01230
A0A8I6XPC6	Splicing factor U2AF 65 kDa subunit	Splicing factor SR family	BART1_0-u28625	Splicing factor U2af large subunit B	nucleus [GO:0005634]; RNA binding [GO:0003723]; mRNA processing [GO:0006397]	mRNA processing [GO:0006397]	RNA binding [GO:0003723]	nucleus [GO:0005634]	K12837	ko03040,map03040
A0A8I6XPH2	SH2 domain-containing protein	-	BART1_0-u37105	0	-	-	-	-	K08273	-
A0A8I6XPK4	Tryptophanyl-tRNA synthetase [EC:6.1.1.2]	Class-I aminoacyl-tRNA synthetase family	BART1_0-u33996	Tryptophan--tRNA ligase cytoplasmic	ATP binding [GO:0005524]; tryptophan-tRNA ligase activity [GO:0004830]; tryptophanyl-tRNA aminoacylation [GO:0006436]	tryptophanyl-tRNA aminoacylation [GO:0006436]	ATP binding [GO:0005524]; tryptophan-tRNA ligase activity [GO:0004830]	-	K01867	ko00970,map00970
A0A8I6XPN6	Subtilisin-like protease SBT3.9	Peptidase S8 family	BART1_0-u22647	Subtilisin-like protease	serine-type endopeptidase activity [GO:0004252]; proteolysis [GO:0006508]	proteolysis [GO:0006508]	serine-type endopeptidase activity [GO:0004252]	-	-	-
A0A8I6XPV7	Vacuolar protein sorting-associated protein 36	VPS36 family	BART1_0-u22804	Vacuolar protein sorting-associated protein 36	ESCRT II complex [GO:0000814]; phosphatidylinositol-3-phosphate binding [GO:0032266]; ubiquitin binding [GO:0043130]; endosome transport via multivesicular body sorting pathway [GO:0032509]	endosome transport via multivesicular body sorting pathway [GO:0032509]	phosphatidylinositol-3-phosphate binding [GO:0032266]; ubiquitin binding [GO:0043130]	ESCRT II complex [GO:0000814]	K12190	ko04144,map04144
A0A8I6XPZ5	Glycine dehydrogenase [EC:1.4.4.2]	Glycine cleavage system P protein	BART1_0-u21818	Glycine cleavage complex P-protein (Fragment)	glycine dehydrogenase (decarboxylating) activity [GO:0004375]; glycine catabolic process [GO:0006546]	glycine catabolic process [GO:0006546]	glycine dehydrogenase (decarboxylating) activity [GO:0004375]	-	K00281	ko00260,ko00630,ko01100,ko01110,ko01130,ko01200,map00260,map00630,map01100,map01110,map01130,map01200
A0A8I6XQ26	Hydroxyacylglutathione hydrolase cytoplasmic	Metallo-beta-lactamase superfamily, Glyoxalase II family	BART1_0-u29285	Hydroxyacylglutathione hydrolase cytoplasmic	hydroxyacylglutathione hydrolase activity [GO:0004416]; methylglyoxal catabolic process to D-lactate via S-lactoyl-glutathione [GO:0019243]	methylglyoxal catabolic process to D-lactate via S-lactoyl-glutathione [GO:0019243]	hydroxyacylglutathione hydrolase activity [GO:0004416]	-	K01069	ko00620,map00620
A0A8I6XQ51	Oligopeptide transporter like	RNA recognition motif. (a.k.a. RRM, RBD, or RNP domain)	BART1_0-u46083	Oligopeptide transporter like	RNA binding [GO:0003723]	-	RNA binding [GO:0003723]	-	-	-
A0A8I6XQC4	Anthranilate phosphoribosyltransferase chloroplastic-like (Fragment)	Glycosyl transferase family, a/b domain	BART1_0-u31553	Anthranilate phosphoribosyltransferase chloroplastic-like (Fragment)	anthranilate phosphoribosyltransferase activity [GO:0004048]; tryptophan biosynthetic process [GO:0000162]	tryptophan biosynthetic process [GO:0000162]	anthranilate phosphoribosyltransferase activity [GO:0004048]	-	K00766	ko00400,ko01100,ko01110,ko01130,ko01230,map00400,map01100,map01110,map01130,map01230
A0A8I6XQD1	RNA helicase	Pre-mRNA-splicing factor ATP-dependent RNA helicase	BART1_0-u29402	Pre-mRNA-splicing factor ATP-dependent RNA helicase	ATP binding [GO:0005524]; RNA helicase activity [GO:0003724]	-	ATP binding [GO:0005524]; RNA helicase activity [GO:0003724]	-	K12820	ko03040,map03040
A0A8I6XQJ3	L-galactono-1,4-lactone dehydrogenase, mitochondrial	L-galactono-1,4-lactone dehydrogenase	BART1_0-u35148	L-galactono-1,4-lactone dehydrogenase, mitochondrial	membrane [GO:0016020]; D-arabinono-1,4-lactone oxidase activity [GO:0003885]; FAD binding [GO:0071949]; galactonolactone dehydrogenase activity [GO:0016633]	-	D-arabinono-1,4-lactone oxidase activity [GO:0003885]; FAD binding [GO:0071949]; galactonolactone dehydrogenase activity [GO:0016633]	membrane [GO:0016020]	K00225	ko00053,ko01100,ko01110,map00053,map01100,map01110
A0A8I6XQR3	Acyl-activating enzyme 1, peroxisomal	ATP-dependent AMP-binding enzyme family	BART1_0-u42499	Zinc carboxypeptidase	-	-	-	-	K00666	-
A0A8I6XQR4	26S proteasome subunit RPN7	Proteasome subunit S26 family	BART1_0-u31781	COP9 signalosome complex subunit 1	-	-	-	-	K12175	-
A0A8I6XQT3	RanBD1 domain-containing protein	Ran-binding protein	BART1_0-u29635	Ran-binding protein 1 homolog a	nucleocytoplasmic transport [GO:0006913]	nucleocytoplasmic transport [GO:0006913]	-	-	K15306	ko05166,ko05203,map05166,map05203
A0A8I6XQT6	Non-specific lipid-transfer protein 4	Plant Lipid Transfer Protein family	BART1_0-u35369	Non-specific lipid-transfer protein 3	lipid binding [GO:0008289]; lipid transport [GO:0006869]	lipid transport [GO:0006869]	lipid binding [GO:0008289]	-	-	-
A0A8I6XQU3	Histone H2B	Histone H2B family	BART1_0-u23371	-	nucleosome [GO:0000786]; DNA binding [GO:0003677]; protein heterodimerization activity [GO:0046982]; structural constituent of chromatin [GO:0030527]	-	DNA binding [GO:0003677]; protein heterodimerization activity [GO:0046982]; structural constituent of chromatin [GO:0030527]	nucleosome [GO:0000786]	K11252	ko05034,ko05203,ko05322,map05034,map05203,map05322
A0A8I6XQV5	Rhomboid family	Peptidase S54 family	BART1_0-u37901	RHOMBOID-like protein (Fragment)	integral component of membrane [GO:0016021]; serine-type endopeptidase activity [GO:0004252]; proteolysis [GO:0006508]	proteolysis [GO:0006508]	serine-type endopeptidase activity [GO:0004252]	integral component of membrane [GO:0016021]	K19225	-
A0A8I6XQW2	UDP-glucuronate decarboxylase [EC:4.1.1.35]	NAD(P)-dependent epimerase/dehydratase family, UDP-glucuronic acid decarboxylase subfamily	BART1_0-u23410	UDP-glucuronic acid decarboxylase	NAD+ binding [GO:0070403]; UDP-glucuronate decarboxylase activity [GO:0048040]; D-xylose metabolic process [GO:0042732]	D-xylose metabolic process [GO:0042732]	NAD+ binding [GO:0070403]; UDP-glucuronate decarboxylase activity [GO:0048040]	-	K08678	ko00520,ko01100,map00520,map01100
A0A8I6XQW4	Macrophage migration inhibitory factor homolog	Macrophage migration inhibitory factor	BART1_0-u35435	Macrophage migration inhibitory factor	-	-	-	-	K07253	ko00350,ko00360,map00350,map00360
A0A8I6XQX4	Methylenetetrahydrofolate dehydrogenase (NADP+) / methenyltetrahydrofolate cyclohydrolase [EC:1.5.1.5 3.5.4.9]	Tetrahydrofolate dehydrogenase/cyclohydrolase, catalytic domain	BART1_0-u42590	Methenyltetrahydrofolate cyclohydrolase	methylenetetrahydrofolate dehydrogenase (NADP+) activity [GO:0004488]	-	methylenetetrahydrofolate dehydrogenase (NADP+) activity [GO:0004488]	-	K01491	-
A0A8I6XQY7	Glycerophosphoryl diester phosphodiesterase [EC:3.1.4.46]	Glycerophosphoryl diester phosphodiesterase family	BART1_0-u22361	Glycerophosphoryl diester phosphodiesterase	phosphoric diester hydrolase activity [GO:0008081]; lipid metabolic process [GO:0006629]	lipid metabolic process [GO:0006629]	phosphoric diester hydrolase activity [GO:0008081]	-	K01126	ko00564,map00564
A0A8I6XR12	Histone H2A	Histone H2A family	BART1_0-u37999	-	nucleosome [GO:0000786]; DNA binding [GO:0003677]; protein heterodimerization activity [GO:0046982]; structural constituent of chromatin [GO:0030527]	-	DNA binding [GO:0003677]; protein heterodimerization activity [GO:0046982]; structural constituent of chromatin [GO:0030527]	nucleosome [GO:0000786]	K11251	ko04217,ko05034,ko05322,map04217,map05034,map05322
A0A8I6XR15	AAI domain-containing protein	Hydrophobic seed protein	BART1_0-u31901	Cortical cell-delineating protein-like	-	-	-	-	-	-
A0A8I6XR17	Glutathione S-transferase, C-terminal domain	Glutathione S-transferase, N-terminal domain	BART1_0-u29759	Glutathione-S-transferase	glutathione transferase activity [GO:0004364]	-	glutathione transferase activity [GO:0004364]	-	K00799	ko00480,ko00980,ko00982,ko00983,ko01524,ko05200,ko05204,ko05225,ko05418,map00480,map00980,map00982,map00983,map01524,map05200,map05204,map05225,map05418
A0A8I6XR57	Myb DNA-bind 4 domain-containing protein	Myb DNA-bind 4 domain-containing protein	BART1_0-u18673	-	-	-	-	-	-	-
A0A8I6XR99	ENTH/ANTH/VHS superfamily protein	ENTH/ANTH/VHS superfamily protein	BART1_0-u29875	ENTH/ANTH/VHS superfamily protein	clathrin-coated vesicle [GO:0030136]; 1-phosphatidylinositol binding [GO:0005545]; clathrin binding [GO:0030276]; clathrin coat assembly [GO:0048268]; clathrin-dependent endocytosis [GO:0072583]	clathrin coat assembly [GO:0048268]; clathrin-dependent endocytosis [GO:0072583]	1-phosphatidylinositol binding [GO:0005545]; clathrin binding [GO:0030276]	clathrin-coated vesicle [GO:0030136]	K20043	-
A0A8I6XRB0	Vacuolar protein sorting-associated protein 53	Vacuolar protein sorting-associated protein 53 A	BART1_0-u23529	Vacuolar protein sorting-associated protein 53 A	cytosol [GO:0005829]; GARP complex [GO:0000938]; retrograde transport, endosome to Golgi [GO:0042147]	retrograde transport, endosome to Golgi [GO:0042147]	-	cytosol [GO:0005829]; GARP complex [GO:0000938]	K20299	-
A0A8I6XRD3	Late embryogenesis abundant	Late embryogenesis abundant protein 18	BART1_0-u37186	Late embryogenesis abundant	-	-	-	-	-	-
A0A8I6XRG5	MaoC-like domain-containing protein	MaoC-like domain-containing protein	BART1_0-u38249	Peroxisomal multifunctional enzyme type 2	-	-	-	-	K19658	-
A0A8I6XRG6	Gelsolin-like domain-containing protein	DUF538	BART1_0-u37305	-	-	-	-	-	-	-
A0A8I6XRG9	Peptidyl-prolyl cis-trans isomerase CYP28, chloroplastic	Peptidyl-prolyl cis-trans isomerase CYP28, chloroplastic	BART1_0-u32069	Peptidyl-prolyl cis-trans isomerase CYP28, chloroplastic	-	-	-	-	-	-
A0A8I6XRH2	Ubiquitin-conjugating enzyme E2 H [EC:2.3.2.23]	Ubiquitin-conjugating enzyme family	BART1_0-u35884	Ubiquitin-conjugating enzyme variant	-	-	-	-	K10704	ko04624,map04624
A0A8I6XRI5	Lysophospholipase II [EC:3.1.1.5] / phospholipase/carboxylesterase	Phospholipase/Carboxylesterase	BART1_0-u18900	Lysophospholipase II	hydrolase activity [GO:0016787]	-	hydrolase activity [GO:0016787]	-	K06130	ko00564,map00564
A0A8I6XRI7	PPR long domain-containing protein	Pentatricopeptide repeat-containing protein	BART1_0-u42993	Structure-specific endonuclease subunit SLX1	-	-	-	-	K17669	-
A0A8I6XRQ1	Myosin-11	-	BART1_0-u18966	Nuclear mitotic apparatus protein like	-	-	-	-	K10352	-
A0A8I6XRS7	SHSP domain-containing protein	Small heat shock protein (HSP20) family	BART1_0-u30117	Small heat shock protein HSP	response to heat [GO:0009408]	response to heat [GO:0009408]	-	-	K13993	ko04141,map04141
A0A8I6XRU5	Armadillo-like helical	-	BART1_0-u37674	Armadillo-like helical	DNA binding [GO:0003677]; double-strand break repair via homologous recombination [GO:0000724]	double-strand break repair via homologous recombination [GO:0000724]	DNA binding [GO:0003677]	-	-	-
A0A8I6XRV2	Dolichyl-diphosphooligosaccharide---protein glycosyltransferase [EC:2.4.99.18]	STT3 family	BART1_0-u16191	Putative dolichyl-diphosphooligosaccharide--protein glycotransferase	membrane [GO:0016020]; oligosaccharyl transferase activity [GO:0004576]; protein glycosylation [GO:0006486]	protein glycosylation [GO:0006486]	oligosaccharyl transferase activity [GO:0004576]	membrane [GO:0016020]	K07151	ko00510,ko00513,ko01100,ko04141,map00510,map00513,map01100,map04141
A0A8I6XRV6	Phenol hydroxylase reductase	-	BART1_0-u37700	Phenol hydroxylase reductase	2 iron, 2 sulfur cluster binding [GO:0051537]; P450-containing electron transport chain [GO:0140647]	P450-containing electron transport chain [GO:0140647]	2 iron, 2 sulfur cluster binding [GO:0051537]	-	K22071	-
A0A8I6XRZ9	Histone H2A	Histone H2A family	-	-	nucleosome [GO:0000786]; DNA binding [GO:0003677]; protein heterodimerization activity [GO:0046982]; structural constituent of chromatin [GO:0030527]	-	DNA binding [GO:0003677]; protein heterodimerization activity [GO:0046982]; structural constituent of chromatin [GO:0030527]	nucleosome [GO:0000786]	K11251	ko04217,ko05034,ko05322,map04217,map05034,map05322
A0A8I6XS01	Serine carboxypeptidase-like clade II [EC:3.4.16.-]	Peptidase S10 family	BART1_0-u37833	-	serine-type carboxypeptidase activity [GO:0004185]; proteolysis [GO:0006508]	proteolysis [GO:0006508]	serine-type carboxypeptidase activity [GO:0004185]	-	K16296	ko00940,map00940
A0A8I6XS45	Pyridoxal-dependent decarboxylase, C-terminal sheet domain	Orn/Lys/Arg decarboxylase class-II family, SpeA subfamily	BART1_0-u43282	Diaminopimelate decarboxylase 2, chloroplastic	diaminopimelate decarboxylase activity [GO:0008836]; lysine biosynthetic process via diaminopimelate [GO:0009089]	lysine biosynthetic process via diaminopimelate [GO:0009089]	diaminopimelate decarboxylase activity [GO:0008836]	-	K01586	ko00300,ko01100,ko01110,ko01120,ko01130,ko01230,map00300,map01100,map01110,map01120,map01130,map01230
A0A8I6XS48	Dimeric alpha-amylase inhibitor	Protease inhibitor I6 (cereal trypsin/alpha-amylase inhibitor) family	BART1_0-u16370	Dimeric alpha-amylase inhibitor	serine-type endopeptidase inhibitor activity [GO:0004867]	-	serine-type endopeptidase inhibitor activity [GO:0004867]	-	-	-
A0A8I6XS54	Class III chitinase (Fragment)	Glycosyl hydrolase 18 family	BART1_0-u23169	Class III chitinase (Fragment)	hydrolase activity, hydrolyzing O-glycosyl compounds [GO:0004553]; carbohydrate metabolic process [GO:0005975]	carbohydrate metabolic process [GO:0005975]	hydrolase activity, hydrolyzing O-glycosyl compounds [GO:0004553]	-	K01183	ko00520,ko01100,map00520,map01100
A0A8I6XS59	Nuclear pore membrane glycoprotein 210	NUP210 family	BART1_0-u38766	Nuclear pore complex protein GP210	-	-	-	-	K14314	ko03013,map03013
A0A8I6XS65	Malate dehydrogenase [EC:1.1.1.37]	LDH/MDH superfamily, MDH type 1 family	BART1_0-u32305	Malate dehydrogenase	L-malate dehydrogenase activity [GO:0030060]; malate metabolic process [GO:0006108]; tricarboxylic acid cycle [GO:0006099]	malate metabolic process [GO:0006108]; tricarboxylic acid cycle [GO:0006099]	L-malate dehydrogenase activity [GO:0030060]	-	K00026	ko00020,ko00270,ko00620,ko00630,ko00710,ko01100,ko01110,ko01120,ko01130,ko01200,map00020,map00270,map00620,map00630,map00710,map01100,map01110,map01120,map01130,map01200
A0A8I6XS75	Vac14 Fig4 bd domain-containing protein	VAC14 family	BART1_0-u30388	HEAT repeat family protein, expressed	PAS complex [GO:0070772]; phosphatidylinositol biosynthetic process [GO:0006661]	phosphatidylinositol biosynthetic process [GO:0006661]	-	PAS complex [GO:0070772]	K15305	ko05166,ko05203,map05166,map05203
A0A8I6XS77	dUTP pyrophosphatase [EC:3.6.1.23]	DUTPase family	BART1_0-u32338	Deoxyuridine triphosphate nucleotidohydrolase/Deoxycytidine triphosphate deaminase	dUTP diphosphatase activity [GO:0004170]; magnesium ion binding [GO:0000287]; dUMP biosynthetic process [GO:0006226]; dUTP catabolic process [GO:0046081]	dUMP biosynthetic process [GO:0006226]; dUTP catabolic process [GO:0046081]	dUTP diphosphatase activity [GO:0004170]; magnesium ion binding [GO:0000287]	-	K01520	ko00240,ko00983,ko01100,map00240,map00983,map01100
A0A8I6XSB2	Plant UBX domain-containing protein 2	Plant UBX domain-containing protein 2	BART1_0-u36352	Plant UBX domain-containing protein 2	-	-	-	-	K14011	ko04141,map04141
A0A8I6XSB4	Thaumatin-like protein	Thaumatin family	BART1_0-u32522	Thaumatin	-	-	-	-	-	-
A0A8I6XSD2	Aspartyl aminopeptidase	Peptidase M18 family	BART1_0-u36414	Aspartyl aminopeptidase	aminopeptidase activity [GO:0004177]; zinc ion binding [GO:0008270]; proteolysis [GO:0006508]	proteolysis [GO:0006508]	aminopeptidase activity [GO:0004177]; zinc ion binding [GO:0008270]	-	K01267	-
A0A8I6XSD4	Plant transcription factor	Whirly family	BART1_0-u43496	Plant transcription factor	single-stranded DNA binding [GO:0003697]; defense response [GO:0006952]; regulation of DNA-templated transcription [GO:0006355]	defense response [GO:0006952]; regulation of DNA-templated transcription [GO:0006355]	single-stranded DNA binding [GO:0003697]	-	-	-
A0A8I6XSH3	BI1-like protein	Transmembrane BAX inhibitor motif-containing protein 4	BART1_0-u38963	Transmembrane BAX inhibitor motif-containing protein 4	-	-	-	-	K24205	-
A0A8I6XSH5	T-complex protein 1 subunit beta	TCP-1 chaperonin family	BART1_0-u30485	T-complex protein 1 subunit beta	chaperonin-containing T-complex [GO:0005832]; ATP binding [GO:0005524]; ATP hydrolysis activity [GO:0016887]; ATP-dependent protein folding chaperone [GO:0140662]; unfolded protein binding [GO:0051082]	-	ATP binding [GO:0005524]; ATP hydrolysis activity [GO:0016887]; ATP-dependent protein folding chaperone [GO:0140662]; unfolded protein binding [GO:0051082]	chaperonin-containing T-complex [GO:0005832]	K09494	-
A0A8I6XSQ9	Nucleoid-associated protein At4g30620, chloroplastic-like	YbaB/EbfC DNA-binding family	-	-	DNA binding [GO:0003677]	-	DNA binding [GO:0003677]	-	K09747	-
A0A8I6XSS4	Serine--tRNA ligase cytoplasmic	Seryl-tRNA synthetase N-terminal domain	BART1_0-u30617	Serine--tRNA ligase cytoplasmic	ATP binding [GO:0005524]; serine-tRNA ligase activity [GO:0004828]; seryl-tRNA aminoacylation [GO:0006434]	seryl-tRNA aminoacylation [GO:0006434]	ATP binding [GO:0005524]; serine-tRNA ligase activity [GO:0004828]	-	K01875	ko00970,map00970
A0A8I6XSS5	Ubiquitin receptor RAD23	RAD23 family	BART1_0-u43780	Rad23 UV excision repair protein family	damaged DNA binding [GO:0003684]; nucleotide-excision repair [GO:0006289]; proteasome-mediated ubiquitin-dependent protein catabolic process [GO:0043161]	nucleotide-excision repair [GO:0006289]; proteasome-mediated ubiquitin-dependent protein catabolic process [GO:0043161]	damaged DNA binding [GO:0003684]	-	K10839	ko03420,ko04141,map03420,map04141
A0A8I6XST8	Aspartate-semialdehyde dehydrogenase	Aspartate-semialdehyde dehydrogenase family	BART1_0-u39194	Aspartate-semialdehyde dehydrogenase	aspartate-semialdehyde dehydrogenase activity [GO:0004073]; NAD binding [GO:0051287]; NADP binding [GO:0050661]; protein dimerization activity [GO:0046983]; isoleucine biosynthetic process [GO:0009097]; lysine biosynthetic process via diaminopimelate [GO:0009089]; methionine biosynthetic process [GO:0009086]; threonine biosynthetic process [GO:0009088]	isoleucine biosynthetic process [GO:0009097]; lysine biosynthetic process via diaminopimelate [GO:0009089]; methionine biosynthetic process [GO:0009086]; threonine biosynthetic process [GO:0009088]	aspartate-semialdehyde dehydrogenase activity [GO:0004073]; NAD binding [GO:0051287]; NADP binding [GO:0050661]; protein dimerization activity [GO:0046983]	-	K00133	ko00260,ko00261,ko00270,ko00300,ko01100,ko01110,ko01120,ko01130,ko01210,ko01230,map00260,map00261,map00270,map00300,map01100,map01110,map01120,map01130,map01210,map01230
A0A8I6XSU4	Subtilisin-like protease SBT1.7	Peptidase S8 family	BART1_0-u39207	Subtilase	serine-type endopeptidase activity [GO:0004252]; proteolysis [GO:0006508]	proteolysis [GO:0006508]	serine-type endopeptidase activity [GO:0004252]	-	-	-
A0A8I6XSV6	Fe2OG dioxygenase domain-containing protein	Iron/ascorbate-dependent oxidoreductase family	BART1_0-u36716	Putative iron/ascorbate-dependent oxidoreductase	-	-	-	-	-	-
A0A8I6XSW6	Proteasome assembly chaperone 2	Proteasome assembly chaperone 2	BART1_0-u39280	Proteasome assembly chaperone 2	-	-	-	-	K11876	-
A0A8I6XSZ1	Wall-associated receptor kinase 2	Wall-associated receptor kinase 2	BART1_0-u38569	Wall-associated receptor kinase 2	ATP binding [GO:0005524]; calcium ion binding [GO:0005509]; polysaccharide binding [GO:0030247]; protein kinase activity [GO:0004672]; cell surface receptor signaling pathway [GO:0007166]; protein phosphorylation [GO:0006468]	cell surface receptor signaling pathway [GO:0007166]; protein phosphorylation [GO:0006468]	ATP binding [GO:0005524]; calcium ion binding [GO:0005509]; polysaccharide binding [GO:0030247]; protein kinase activity [GO:0004672]	-	K04733	ko04010,ko04064,ko04620,ko04621,ko04624,ko04722,ko05133,ko05140,ko05142,ko05145,ko05152,ko05162,ko05164,map04010,map04064,map04620,map04621,map04624,map04722,map05133,map05140,map05142,map05145,map05152,map05162,map05164
A0A8I6XT03	CoA ligase-like 7	ATP-dependent AMP-binding enzyme family	BART1_0-u30734	Acyl-CoA synthetase	-	-	-	-	K01904	ko00130,ko00360,ko00940,ko01100,ko01110,map00130,map00360,map00940,map01100,map01110
A0A8I6XT08	Ras GTPase-activating protein-binding protein 2	Nuclear transport factor 2 (NTF2) domain	BART1_0-u23621	RNA recognition motif domain	RNA binding [GO:0003723]	-	RNA binding [GO:0003723]	-	-	-
A0A8I6XT39	Calcium-binding protein CML21	Calcium-binding protein CML23	BART1_0-u44010	EF-hand domain	calcium ion binding [GO:0005509]	-	calcium ion binding [GO:0005509]	-	K13448	ko04626,map04626
A0A8I6XT50	AB hydrolase-1 domain-containing protein	Alpha/beta hydrolase family	BART1_0-u24356	Methyl esterase 10	-	-	-	-	-	-
A0A8I6XT53	Translation initiation factor eIF-2B subunit delta	EIF-2B alpha/beta/delta subunits family	BART1_0-u38818	Translation initiation factor eIF-2B subunit delta	-	-	-	-	K03680	ko03013,map03013
A0A8I6XTA8	Alpha-hydroxy acid dehydrogenase, FMN-dependent	FMN-dependent alpha-hydroxy acid dehydrogenase family	BART1_0-u58558	Alpha-hydroxy acid dehydrogenase, FMN-dependent	FMN binding [GO:0010181]; oxidoreductase activity [GO:0016491]	-	FMN binding [GO:0010181]; oxidoreductase activity [GO:0016491]	-	K11517	ko00630,ko01100,ko01110,ko01120,ko01130,ko01200,ko04146,map00630,map01100,map01110,map01120,map01130,map01200,map04146
A0A8I6XTB9	Glutaredoxin-dependent peroxiredoxin [EC:1.11.1.25]	Peroxiredoxin family, Prx5 subfamily	BART1_0-u19860	Peroxiredoxin-2F, mitochondrial	oxidoreductase activity [GO:0016491]	-	oxidoreductase activity [GO:0016491]	-	-	-
A0A8I6XTG9	NEDD8-activating enzyme E1 [EC:6.2.1.64]	Ubiquitin-activating E1 family, UBA3 subfamily	BART1_0-u19919	NEDD8-activating complex, catalytic component UBA3	NEDD8 activating enzyme activity [GO:0019781]; protein neddylation [GO:0045116]	protein neddylation [GO:0045116]	NEDD8 activating enzyme activity [GO:0019781]	-	K10686	ko04120,map04120
A0A8I6XTJ0	Coatomer subunit alpha	Coatomer subunit beta'	BART1_0-u49843	Coatomer subunit beta'	membrane coat [GO:0030117]; structural molecule activity [GO:0005198]; intracellular protein transport [GO:0006886]; vesicle-mediated transport [GO:0016192]	intracellular protein transport [GO:0006886]; vesicle-mediated transport [GO:0016192]	structural molecule activity [GO:0005198]	membrane coat [GO:0030117]	K17302	-
A0A8I6XTJ1	Glucosidase 2 subunit beta	Protein kinase C substrate 80K-H	BART1_0-u19989	Calmodulin-binding protein	N-glycan processing [GO:0006491]	N-glycan processing [GO:0006491]	-	-	K08288	ko04141,map04141
A0A8I6XTM6	Linoleate 9S-lipoxygenase [EC:1.13.11.58]	Lipoxygenase family	BART1_0-u31072	Lipoxygenase	metal ion binding [GO:0046872]; oxidoreductase activity, acting on single donors with incorporation of molecular oxygen, incorporation of two atoms of oxygen [GO:0016702]	fatty acid biosynthetic process [GO:0006633]; oxylipin biosynthetic process [GO:0031408]	metal ion binding [GO:0046872]; oxidoreductase activity, acting on single donors with incorporation of molecular oxygen, incorporation of two atoms of oxygen [GO:0016702]	-	K00454	ko00591,ko00592,ko01100,ko01110,map00591,map00592,map01100,map01110
A0A8I6XTU9	Prolyl 4-hydroxylase [EC:1.14.11.2]	Procollagen-proline 4-dioxygenase A family	BART1_0-u40158	probable prolyl 4-hydroxylase 4	iron ion binding [GO:0005506]; L-ascorbic acid binding [GO:0031418]; oxidoreductase activity, acting on paired donors, with incorporation or reduction of molecular oxygen [GO:0016705]	-	iron ion binding [GO:0005506]; L-ascorbic acid binding [GO:0031418]; oxidoreductase activity, acting on paired donors, with incorporation or reduction of molecular oxygen [GO:0016705]	-	K00472	ko00330,ko01100,map00330,map01100
A0A8I6XTV0	Metallopeptidase family M24	Metallopeptidase family M24	BART1_0-u44530	Xaa-Pro dipeptidase	manganese ion binding [GO:0030145]; metalloaminopeptidase activity [GO:0070006]	-	manganese ion binding [GO:0030145]; metalloaminopeptidase activity [GO:0070006]	-	K14213	-
A0A8I6XTV2	ATP-sensitive inward rectifier potassium channel like	-	BART1_0-u37251	ATP-sensitive inward rectifier potassium channel like	-	-	-	-	K05005	-
A0A8I6XU09	Tropinone reductase I [EC:1.1.1.206]	-	BART1_0-u24246	Tropinone reductase	oxidoreductase activity [GO:0016491]	-	oxidoreductase activity [GO:0016491]	-	K08081	ko00960,ko01100,ko01110,map00960,map01100,map01110
A0A8I6XU56	Vacuolar protein sorting-associated protein 29	Vacuolar protein sorting-associated protein 29	BART1_0-u44856	0	cytosol [GO:0005829]; retromer complex [GO:0030904]; retrograde transport, endosome to Golgi [GO:0042147]	retrograde transport, endosome to Golgi [GO:0042147]	-	cytosol [GO:0005829]; retromer complex [GO:0030904]	K18467	ko04144,map04144
A0A8I6XUD6	Glutathione S-transferase [EC:2.5.1.18]	GST superfamily, Phi family	BART1_0-u31394	Glutathione-s-transferase theta gst	-	-	-	-	K00799	ko00480,ko00980,ko00982,ko00983,ko01524,ko05200,ko05204,ko05225,ko05418,map00480,map00980,map00982,map00983,map01524,map05200,map05204,map05225,map05418
A0A8I6XUE3	Thaumatin-like protein 1b	Thaumatin family	BART1_0-u40450	Pathogenesis-related thaumatin superfamily protein	-	-	-	-	-	-
A0A8I6XUF2	Pyruvate dehydrogenase E1 component subunit beta	Pyruvate dehydrogenase E1 component subunit beta	BART1_0-u37619	BAR domain	pyruvate dehydrogenase (acetyl-transferring) activity [GO:0004739]; acetyl-CoA biosynthetic process from pyruvate [GO:0006086]	acetyl-CoA biosynthetic process from pyruvate [GO:0006086]	pyruvate dehydrogenase (acetyl-transferring) activity [GO:0004739]	-	K00162	ko00010,ko00020,ko00620,ko01100,ko01110,ko01120,ko01130,ko01200,ko04066,ko04922,ko05230,map00010,map00020,map00620,map01100,map01110,map01120,map01130,map01200,map04066,map04922,map05230
A0A8I6XUG0	Elongation factor TuB	TRAFAC class translation factor GTPase superfamily, Classic translation factor GTPase family, EF-Tu/EF-1A subfamily	BART1_0-u45123	Elongation factor Tu	GTP binding [GO:0005525]; GTPase activity [GO:0003924]; translation elongation factor activity [GO:0003746]	-	GTP binding [GO:0005525]; GTPase activity [GO:0003924]; translation elongation factor activity [GO:0003746]	-	K02358	-
A0A8I6XUI4	FBD domain-containing protein	FBD domain-containing protein	BART1_0-u27533	-	-	-	-	-	-	-
A0A8I6XUL9	Nucleotide exchange factor Fes1	Nucleotide exchange factor Fes1	BART1_0-u40591	Armadillo/beta-catenin-like repeat family protein, expressed	-	-	-	-	K09562	ko04141,map04141
A0A8I6XUQ8	Enoyl-CoA hydratase/3-hydroxyacyl-CoA dehydrogenase [EC:4.2.1.17 1.1.1.35 1.1.1.211]	Enoyl-CoA hydratase/isomerase family; Enoyl-CoA hydratase/isomerase family; 3-hydroxyacyl-CoA dehydrogenase family	BART1_0-u18267	Glyoxysomal fatty acid beta-oxidation multifunctional protein MFP-a	NAD+ binding [GO:0070403]; oxidoreductase activity, acting on the CH-OH group of donors, NAD or NADP as acceptor [GO:0016616]; fatty acid metabolic process [GO:0006631]	fatty acid metabolic process [GO:0006631]	NAD+ binding [GO:0070403]; oxidoreductase activity, acting on the CH-OH group of donors, NAD or NADP as acceptor [GO:0016616]	-	K10527	ko00071,ko00592,ko01100,ko01110,ko01212,map00071,map00592,map01100,map01110,map01212
A0A8I6XUR2	Serine/threonine-protein phosphatase	PPP phosphatase family	BART1_0-u40220	Serine/threonine-protein phosphatase	hydrolase activity [GO:0016787]	-	hydrolase activity [GO:0016787]	-	K04382	ko03015,ko04013,ko04071,ko04111,ko04113,ko04114,ko04136,ko04138,ko04140,ko04151,ko04152,ko04261,ko04350,ko04390,ko04391,ko04530,ko04728,ko04730,ko05142,ko05160,ko05165,map03015,map04013,map04071,map04111,map04113,map04114,map04136,map04138,map04140,map04151,map04152,map04261,map04350,map04390,map04391,map04530,map04728,map04730,map05142,map05160,map05165
A0A8I6XUR3	Anthranilate synthase alpha subunit	Anthranilate synthase component I family	BART1_0-u40702	Anthranilate synthase alpha subunit	anthranilate synthase activity [GO:0004049]; tryptophan biosynthetic process [GO:0000162]	tryptophan biosynthetic process [GO:0000162]	anthranilate synthase activity [GO:0004049]	-	K01657	ko00400,ko00405,ko01100,ko01110,ko01130,ko01230,ko02024,ko02025,map00400,map00405,map01100,map01110,map01130,map01230,map02024,map02025
A0A8I6XUU4	Beta-galactosidase [EC:3.2.1.23]	Glycosyl hydrolase 2 family	BART1_0-u25256	Beta-galactosidase	beta-galactosidase complex [GO:0009341]; beta-galactosidase activity [GO:0004565]; carbohydrate binding [GO:0030246]; carbohydrate metabolic process [GO:0005975]	carbohydrate metabolic process [GO:0005975]	beta-galactosidase activity [GO:0004565]; carbohydrate binding [GO:0030246]	beta-galactosidase complex [GO:0009341]	K01190	ko00052,ko00511,ko00600,ko01100,map00052,map00511,map00600,map01100
A0A8I6XV06	NEDD8-activating enzyme E1 regulatory subunit	Ubiquitin-activating E1 family, ULA1 subfamily	BART1_0-u37963	NEDD8-activating enzyme E1 regulatory subunit	NEDD8 activating enzyme activity [GO:0019781]; protein neddylation [GO:0045116]	protein neddylation [GO:0045116]	NEDD8 activating enzyme activity [GO:0019781]	-	K04532	ko05010,map05010
A0A8I6XV07	Acyl-CoA-binding domain-containing protein 4	ACBP family	BART1_0-u40930	Acyl-CoA-binding domain-containing protein 4	fatty-acyl-CoA binding [GO:0000062]	-	fatty-acyl-CoA binding [GO:0000062]	-	-	-
A0A8I6XV14	Small nuclear ribonucleoprotein Sm D2	SnRNP core protein family	BART1_0-u25565	Small nuclear ribonucleoprotein Sm D2	small nuclear ribonucleoprotein complex [GO:0030532]; RNA splicing [GO:0008380]	RNA splicing [GO:0008380]	-	small nuclear ribonucleoprotein complex [GO:0030532]	K11096	ko03040,map03040
A0A8I6XV23	Pantothenate kinase 2	Type II pantothenate kinase family; Type II pantothenate kinase family	BART1_0-u37987	Type II pantothenate kinase	ATP binding [GO:0005524]; pantothenate kinase activity [GO:0004594]; coenzyme A biosynthetic process [GO:0015937]	coenzyme A biosynthetic process [GO:0015937]	ATP binding [GO:0005524]; pantothenate kinase activity [GO:0004594]	-	K09680	ko00770,ko01100,map00770,map01100
A0A8I6XV54	Gelsolin	Villin/gelsolin family	BART1_0-u25627	-	actin filament binding [GO:0051015]; cytoskeleton organization [GO:0007010]	cytoskeleton organization [GO:0007010]	actin filament binding [GO:0051015]	-	K05768	ko04666,ko04810,ko05203,map04666,map04810,map05203
A0A8I6XV67	RNA recognition motif domain	Zinc knuckle	BART1_0-u18454	RNA recognition motif domain	RNA binding [GO:0003723]	-	RNA binding [GO:0003723]	-	K13098	ko05202,map05202
A0A8I6XV70	Transmembrane protein	-	BART1_0-u25418	-	-	-	-	-	-	-
A0A8I6XV73	Long-chain acyl-CoA synthetase [EC:6.2.1.3]	ATP-dependent AMP-binding enzyme family	BART1_0-u21257	Long-chain acyl-CoA synthetase 4	long-chain fatty acid-CoA ligase activity [GO:0004467]	-	long-chain fatty acid-CoA ligase activity [GO:0004467]	-	K01897	ko00061,ko00071,ko01100,ko01212,ko02024,ko03320,ko04146,ko04216,ko04714,ko04920,map00061,map00071,map01100,map01212,map02024,map03320,map04146,map04216,map04714,map04920
A0A8I6XV79	Ubiquitin-fold modifier 1	UFM1 family	BART1_0-u25455	Ubiquitin-fold modifier 1	protein ufmylation [GO:0071569]	protein ufmylation [GO:0071569]	-	-	K12162	-
A0A8I6XV86	Abscisic stress ripening protein	Abscisic acid and water stress-induced protein family	BART1_0-u25477	Abscisic stress-ripening protein 3	-	-	-	-	-	-
A0A8I6XVD6	DnaJ central domain	DnaJ homolog	BART1_0-u58902	Heat shock protein DnaJ	ATP binding [GO:0005524]; Hsp70 protein binding [GO:0030544]; unfolded protein binding [GO:0051082]; protein folding [GO:0006457]; response to heat [GO:0009408]	protein folding [GO:0006457]; response to heat [GO:0009408]	ATP binding [GO:0005524]; Hsp70 protein binding [GO:0030544]; unfolded protein binding [GO:0051082]	-	K09503	ko04141,map04141
A0A8I6XVE4	Diphosphomevalonate decarboxylase [EC:4.1.1.33]	Diphosphomevalonate decarboxylase family	BART1_0-u25585	Diphosphomevalonate decarboxylase	cytosol [GO:0005829]; ATP binding [GO:0005524]; diphosphomevalonate decarboxylase activity [GO:0004163]; isopentenyl diphosphate biosynthetic process, mevalonate pathway [GO:0019287]	isopentenyl diphosphate biosynthetic process, mevalonate pathway [GO:0019287]	ATP binding [GO:0005524]; diphosphomevalonate decarboxylase activity [GO:0004163]	cytosol [GO:0005829]	K01597	ko00900,ko01100,ko01110,ko01130,map00900,map01100,map01110,map01130
A0A8I6XVL3	Dimethylaniline monooxygenase (N-oxide forming) / hypotaurine monooxygenase [EC:1.14.13.8 1.8.1.-]	FMO family	BART1_0-u38318	Flavin-containing monooxygenase	flavin adenine dinucleotide binding [GO:0050660]; N,N-dimethylaniline monooxygenase activity [GO:0004499]; NADP binding [GO:0050661]	-	flavin adenine dinucleotide binding [GO:0050660]; N,N-dimethylaniline monooxygenase activity [GO:0004499]; NADP binding [GO:0050661]	-	K00485	ko00982,ko01120,map00982,map01120
A0A8I6XVL6	Small nuclear ribonucleoprotein Sm D3	SnRNP core protein family	BART1_0-u32036	-	spliceosomal complex [GO:0005681]; spliceosomal snRNP assembly [GO:0000387]	spliceosomal snRNP assembly [GO:0000387]	-	spliceosomal complex [GO:0005681]	K11088	ko03040,ko04139,ko05322,map03040,map04139,map05322
A0A8I6XVP8	Linoleate 9S-lipoxygenase [EC:1.13.11.58]	Lipoxygenase family	BART1_0-u40859	Linoleate 9S-lipoxygenase 2	metal ion binding [GO:0046872]; oxidoreductase activity, acting on single donors with incorporation of molecular oxygen, incorporation of two atoms of oxygen [GO:0016702]	fatty acid biosynthetic process [GO:0006633]; oxylipin biosynthetic process [GO:0031408]	metal ion binding [GO:0046872]; oxidoreductase activity, acting on single donors with incorporation of molecular oxygen, incorporation of two atoms of oxygen [GO:0016702]	-	K15718	ko00591,map00591
A0A8I6XVR0	Cupin type-1 domain-containing protein	Cupin family	BART1_0-u38410	Globulin-1 S allele	-	-	-	-	-	-
A0A8I6XVS0	ATP-dependent Clp protease ATP-binding subunit ClpB	ClpA/ClpB family	BART1_0-u32108	Chaperone protein ClpB3 chloroplastic-like (Fragment)	cytoplasm [GO:0005737]; ATP binding [GO:0005524]; ATP hydrolysis activity [GO:0016887]; protein refolding [GO:0042026]; response to heat [GO:0009408]	protein refolding [GO:0042026]; response to heat [GO:0009408]	ATP binding [GO:0005524]; ATP hydrolysis activity [GO:0016887]	cytoplasm [GO:0005737]	K03695	ko04213,map04213
A0A8I6XVT7	Guanine nucleotide-binding protein, beta subunit	WD repeat WDR48 family	BART1_0-u34893	Guanine nucleotide-binding protein, beta subunit	-	-	-	-	K15361	ko03460,map03460
A0A8I6XVT9	Histone H2B	Histone H2B family	BART1_0-u26051	Histone H2B type 1-A	nucleosome [GO:0000786]; DNA binding [GO:0003677]; protein heterodimerization activity [GO:0046982]; structural constituent of chromatin [GO:0030527]	-	DNA binding [GO:0003677]; protein heterodimerization activity [GO:0046982]; structural constituent of chromatin [GO:0030527]	nucleosome [GO:0000786]	K11252	ko05034,ko05203,ko05322,map05034,map05203,map05322
A0A8I6XW41	Stress-response A-B barrel domain-containing protein	Stress responsive A/B Barrel Domain	BART1_0-u58357	Zinc finger, C3HC4 type family protein, expressed	-	-	-	-	-	-
A0A8I6XW60	Serine/arginine-rich splicing factor 6	Zinc knuckle	BART1_0-u00856	RNA recognition motif domain	RNA binding [GO:0003723]; zinc ion binding [GO:0008270]	-	RNA binding [GO:0003723]; zinc ion binding [GO:0008270]	-	K12896	ko03040,ko05168,map03040,map05168
A0A8I6XWE1	2-isopropylmalate synthase	Alpha-isopropylmalate synthase/homocitrate synthase	BART1_0-u35142	Alpha-isopropylmalate synthase/homocitrate synthase	2-isopropylmalate synthase activity [GO:0003852]; leucine biosynthetic process [GO:0009098]	leucine biosynthetic process [GO:0009098]	2-isopropylmalate synthase activity [GO:0003852]	-	K01649	ko00290,ko00620,ko01100,ko01110,ko01210,ko01230,map00290,map00620,map01100,map01110,map01210,map01230
A0A8I6XWG4	PDZ domain-containing protein	Peptidase S1C family	BART1_0-u46285	PDZ domain	serine-type endopeptidase activity [GO:0004252]; proteolysis [GO:0006508]	proteolysis [GO:0006508]	serine-type endopeptidase activity [GO:0004252]	-	K01259	ko00330,map00330
A0A8I6XWI5	NADH dehydrogenase (ubiquinone) Fe-S protein 1 [EC:7.1.1.2]	Complex I 75 kDa subunit family	BART1_0-u26629	NADH dehydrogenase (Ubiquinone) Fe-S protein 1	membrane [GO:0016020]; iron-sulfur cluster binding [GO:0051536]; NADH dehydrogenase (ubiquinone) activity [GO:0008137]; ATP synthesis coupled electron transport [GO:0042773]	ATP synthesis coupled electron transport [GO:0042773]	iron-sulfur cluster binding [GO:0051536]; NADH dehydrogenase (ubiquinone) activity [GO:0008137]	membrane [GO:0016020]	K03934	ko00190,ko01100,ko04714,ko04723,ko04932,ko05010,ko05012,ko05016,map00190,map01100,map04714,map04723,map04932,map05010,map05012,map05016
A0A8I6XWI8	Ribonuclease III family	-	BART1_0-u41388	-	ribonuclease III activity [GO:0004525]; RNA binding [GO:0003723]; rRNA processing [GO:0006364]	rRNA processing [GO:0006364]	ribonuclease III activity [GO:0004525]; RNA binding [GO:0003723]	-	-	-
A0A8I6XWI9	Serine/threonine-protein phosphatase	PPP phosphatase family, BSU subfamily	BART1_0-u32742	Serine/threonine-protein phosphatase	phosphoprotein phosphatase activity [GO:0004721]; brassinosteroid mediated signaling pathway [GO:0009742]	brassinosteroid mediated signaling pathway [GO:0009742]	phosphoprotein phosphatase activity [GO:0004721]	-	K01090	-
A0A8I6XWL1	Neprosin domain-containing protein	Neprosin domain-containing protein	BART1_0-u39131	0	-	-	-	-	-	-
A0A8I6XWL6	ANK REP REGION domain-containing protein	Ankyrin repeats (many copies)	BART1_0-u05012	Heat shock protein STI	-	-	-	-	K06694	-
A0A8I6XWP1	Transducin beta-like protein 2	WD repeat G protein beta family, Ribosomal protein RACK1 subfamily	-	-	-	-	-	-	K23325	-
A0A8I6XWQ1	Eukaryotic translation initiation factor 5	EIF-2-beta/eIF-5 family	BART1_0-u46442	Eukaryotic translation initiation factor 5	translation initiation factor activity [GO:0003743]	-	translation initiation factor activity [GO:0003743]	-	K03262	ko03013,ko04214,map03013,map04214
A0A8I6XWQ8	Plasminogen activator inhibitor 1 RNA-binding protein	Plasminogen activator inhibitor 1 RNA-binding protein	BART1_0-u21923	Plasminogen activator inhibitor 1 RNA-binding protein	RNA binding [GO:0003723]	-	RNA binding [GO:0003723]	-	K13199	-
A0A8I6XX25	Anthocyanidin 5,3-O-glucosyltransferase	UDP-glycosyltransferase family	BART1_0-u22055	Anthocyanidin 5,3-O-glucosyltransferase	UDP-glycosyltransferase activity [GO:0008194]	-	UDP-glycosyltransferase activity [GO:0008194]	-	K12938	ko00942,map00942
A0A8I6XX34	Histone H3	Histone H3 family	BART1_0-u42210	0	nucleosome [GO:0000786]; DNA binding [GO:0003677]; protein heterodimerization activity [GO:0046982]; structural constituent of chromatin [GO:0030527]	-	DNA binding [GO:0003677]; protein heterodimerization activity [GO:0046982]; structural constituent of chromatin [GO:0030527]	nucleosome [GO:0000786]	K11253	ko05034,ko05202,ko05322,map05034,map05202,map05322
A0A8I6XX43	Trafficking protein particle complex subunit 8	Trafficking protein particle complex subunit 8-like protein (Fragment)	BART1_0-u39726	Trafficking protein particle complex subunit 8-like protein (Fragment)	-	-	-	-	K20305	-
A0A8I6XX58	Ribosomal RNA-processing protein 43	3' exoribonuclease family, domain 2	BART1_0-u26991	Exoribonuclease, phosphorolytic domain 2	exosome (RNase complex) [GO:0000178]; RNA catabolic process [GO:0006401]; RNA processing [GO:0006396]	RNA catabolic process [GO:0006401]; RNA processing [GO:0006396]	-	exosome (RNase complex) [GO:0000178]	K12586	ko03018,map03018
A0A8I6XX62	Indole-3-acetaldehyde oxidase	Xanthine dehydrogenase family	BART1_0-u39741	-	2 iron, 2 sulfur cluster binding [GO:0051537]; FAD binding [GO:0071949]; iron ion binding [GO:0005506]; oxidoreductase activity [GO:0016491]	-	2 iron, 2 sulfur cluster binding [GO:0051537]; FAD binding [GO:0071949]; iron ion binding [GO:0005506]; oxidoreductase activity [GO:0016491]	-	K11817	ko00380,ko00906,ko01100,ko01110,map00380,map00906,map01100,map01110
A0A8I6XX73	Ubiquitin-fold modifier-conjugating enzyme	Ubiquitin-conjugating enzyme family	BART1_0-u39775	Ubiquitin-fold modifier-conjugating enzyme	-	-	-	-	K10573	ko04120,map04120
A0A8I6XX74	Glutamate carboxypeptidase 2	Peptidase M28 family, M28B subfamily	BART1_0-u22103	Peptidase	-	-	-	-	K01301	-
A0A8I6XX88	RuBisCO large subunit-binding protein subunit beta, chloroplastic	Chaperonin (HSP60) family	BART1_0-u41589	RuBisCO large subunit-binding protein subunit beta, chloroplastic	ATP binding [GO:0005524]; ATP-dependent protein folding chaperone [GO:0140662]; protein refolding [GO:0042026]	protein refolding [GO:0042026]	ATP binding [GO:0005524]; ATP-dependent protein folding chaperone [GO:0140662]	-	K04077	ko03018,ko04212,ko04940,ko05134,ko05152,map03018,map04212,map04940,map05134,map05152
A0A8I6XX99	N-acetyl-gamma-glutamyl-phosphate reductase [EC:1.2.1.38]	Aspartate-semialdehyde dehydrogenase family	BART1_0-u27086	Semialdehyde dehydrogenase	N-acetyl-gamma-glutamyl-phosphate reductase activity [GO:0003942]; NAD binding [GO:0051287]; protein dimerization activity [GO:0046983]; arginine biosynthetic process [GO:0006526]	arginine biosynthetic process [GO:0006526]	N-acetyl-gamma-glutamyl-phosphate reductase activity [GO:0003942]; NAD binding [GO:0051287]; protein dimerization activity [GO:0046983]	-	K00145	ko00220,ko01100,ko01110,ko01130,ko01210,ko01230,map00220,map01100,map01110,map01130,map01210,map01230
A0A8I6XXA7	Polyadenylate-binding protein	Polyadenylate-binding protein type-1 family	BART1_0-u35633	Polyadenylate-binding protein	RNA binding [GO:0003723]	-	RNA binding [GO:0003723]	-	K13126	ko03013,ko03015,ko03018,map03013,map03015,map03018
A0A8I6XXB5	GMP synthase (glutamine-hydrolyzing)	HisA/HisF family; HisA/HisF family	BART1_0-u42323	GMP synthase glutamine-hydrolyzing	ATP binding [GO:0005524]; GMP synthase (glutamine-hydrolyzing) activity [GO:0003922]; pyrophosphatase activity [GO:0016462]	histidine biosynthetic process [GO:0000105]	ATP binding [GO:0005524]; GMP synthase (glutamine-hydrolyzing) activity [GO:0003922]; pyrophosphatase activity [GO:0016462]	-	K01951	ko00230,ko00983,ko01100,map00230,map00983,map01100
A0A8I6XXC3	Peptidase A1 domain-containing protein	Peptidase A1 family	-	-	-	-	-	-	-	-
A0A8I6XXG7	Acetyltransferase component of pyruvate dehydrogenase complex	2-oxoacid dehydrogenase family; Plant acyltransferase family	BART1_0-u41913	Acetyltransferase component of pyruvate dehydrogenase complex	pyruvate dehydrogenase complex [GO:0045254]; dihydrolipoyllysine-residue acetyltransferase activity [GO:0004742]; pyruvate metabolic process [GO:0006090]	pyruvate metabolic process [GO:0006090]	dihydrolipoyllysine-residue acetyltransferase activity [GO:0004742]	pyruvate dehydrogenase complex [GO:0045254]	K00627	ko00010,ko00020,ko00620,ko01100,ko01110,ko01120,ko01130,ko01200,map00010,map00020,map00620,map01100,map01110,map01120,map01130,map01200
A0A8I6XXH4	3-hydroxyisobutyryl-CoA hydrolase [EC:3.1.2.4]	3-hydroxyisobutyryl-CoA hydrolase, mitochondrial	BART1_0-u22222	3-hydroxyisobutyryl-CoA hydrolase	3-hydroxyisobutyryl-CoA hydrolase activity [GO:0003860]	-	3-hydroxyisobutyryl-CoA hydrolase activity [GO:0003860]	-	K05605	ko00280,ko00410,ko00640,ko01100,ko01200,map00280,map00410,map00640,map01100,map01200
A0A8I6XXH8	Adenine phosphoribosyltransferase 1	Purine/pyrimidine phosphoribosyltransferase family	BART1_0-u33467	-	cytoplasm [GO:0005737]; adenine phosphoribosyltransferase activity [GO:0003999]; adenine salvage [GO:0006168]	adenine salvage [GO:0006168]	adenine phosphoribosyltransferase activity [GO:0003999]	cytoplasm [GO:0005737]	K00759	ko00230,ko01100,map00230,map01100
A0A8I6XXP7	Heat shock 70 kDa protein, mitochondrial	Heat shock protein 70 family	BART1_0-u22318	Probable protein ABIL5	ATP binding [GO:0005524]; ATP-dependent protein folding chaperone [GO:0140662]; unfolded protein binding [GO:0051082]	-	ATP binding [GO:0005524]; ATP-dependent protein folding chaperone [GO:0140662]; unfolded protein binding [GO:0051082]	-	K04043	ko03018,ko04212,ko05152,map03018,map04212,map05152
A0A8I6XXR1	Gamma-glutamylcyclotransferase	Gamma-glutamylcyclotransferase family	BART1_0-u42556	Gamma-glutamylcyclotransferase	gamma-glutamylcyclotransferase activity [GO:0003839]; glutathione catabolic process [GO:0006751]	glutathione catabolic process [GO:0006751]	gamma-glutamylcyclotransferase activity [GO:0003839]	-	K07232	-
A0A8I6XXT7	Aquaporin PIP	MIP/aquaporin (TC 1.A.8) family	BART1_0-u35952	Plasma membrane intrinsic protein 1	membrane [GO:0016020]; channel activity [GO:0015267]	-	channel activity [GO:0015267]	membrane [GO:0016020]	K09872	-
A0A8I6XXX3	Peroxidase [EC:1.11.1.7]	Peroxidase family, Classical plant (class III) peroxidase subfamily	BART1_0-u22423	Peroxidase	heme binding [GO:0020037]; peroxidase activity [GO:0004601]; hydrogen peroxide catabolic process [GO:0042744]; response to oxidative stress [GO:0006979]	hydrogen peroxide catabolic process [GO:0042744]; response to oxidative stress [GO:0006979]	heme binding [GO:0020037]; peroxidase activity [GO:0004601]	-	K00430	ko00940,ko01100,ko01110,map00940,map01100,map01110
A0A8I6XXX7	Protein TPLATE	-	BART1_0-u27425	ARM repeat superfamily protein	endocytosis [GO:0006897]	endocytosis [GO:0006897]	-	-	-	-
A0A8I6XXY8	Shortage in chiasmata	-	BART1_0-u27427	Shortage in chiasmata	reciprocal meiotic recombination [GO:0007131]	reciprocal meiotic recombination [GO:0007131]	-	-	-	-
A0A8I6XXZ5	Subtilisin-like protease SBT1.5	Peptidase S8 family	BART1_0-u47094	Senescence-associated subtilisin protease	serine-type endopeptidase activity [GO:0004252]; proteolysis [GO:0006508]	proteolysis [GO:0006508]	serine-type endopeptidase activity [GO:0004252]	-	-	-
A0A8I6XY17	DUF2012 domain-containing protein	Carbohydrate-binding-like fold containing protein	BART1_0-u47107	Carbohydrate-binding-like fold containing protein	carbohydrate binding [GO:0030246]	-	carbohydrate binding [GO:0030246]	-	K23568	-
A0A8I6XY22	Plant protein of unknown function (DUF639)	DUF642	BART1_0-u40256	DNA-directed RNA polymerase subunit beta	-	-	-	-	-	-
A0A8I6XY40	DNA polymerase III subunit epsilon	-	BART1_0-u58427	-	-	-	-	-	K02342	-
A0A8I6XY61	Heat shock cognate 70 kDa protein	Heat shock protein 70 family	-	-	ATP binding [GO:0005524]; ATP-dependent protein folding chaperone [GO:0140662]	-	ATP binding [GO:0005524]; ATP-dependent protein folding chaperone [GO:0140662]	-	K03283	ko03040,ko04010,ko04141,ko04144,ko04213,ko04612,ko04915,ko05134,ko05145,ko05162,ko05164,ko05169,map03040,map04010,map04141,map04144,map04213,map04612,map04915,map05134,map05145,map05162,map05164,map05169
A0A8I6XY73	mRNA-decapping enzyme 1B [EC:3.-.-.-]	DCP1 family	BART1_0-u27587	Putative mRNA-decapping enzyme-like protein-like	enzyme activator activity [GO:0008047]; deadenylation-dependent decapping of nuclear-transcribed mRNA [GO:0000290]; positive regulation of catalytic activity [GO:0043085]	deadenylation-dependent decapping of nuclear-transcribed mRNA [GO:0000290]; positive regulation of catalytic activity [GO:0043085]	enzyme activator activity [GO:0008047]	-	K12611	ko03018,map03018
A0A8I6XY87	Peroxidase [EC:1.11.1.7]	Peroxidase family, Ascorbate peroxidase subfamily; Peroxidase family, Classical plant (class III) peroxidase subfamily	BART1_0-u27609	Peroxidase	heme binding [GO:0020037]; peroxidase activity [GO:0004601]; hydrogen peroxide catabolic process [GO:0042744]; response to oxidative stress [GO:0006979]	hydrogen peroxide catabolic process [GO:0042744]; response to oxidative stress [GO:0006979]	heme binding [GO:0020037]; peroxidase activity [GO:0004601]	-	K00430	ko00940,ko01100,ko01110,map00940,map01100,map01110
A0A8I6XYE4	Endo-1,3(4)-beta-glucanase	Glycosyl hydrolase 81 family	BART1_0-u05996	-	glucan endo-1,3-beta-glucanase activity, C-3 substituted reducing group [GO:0052861]	-	glucan endo-1,3-beta-glucanase activity, C-3 substituted reducing group [GO:0052861]	-	K01180	-
A0A8I6XYH2	ESCRT-II complex, vps25 subunit	Ubiquitin-conjugating enzyme family	BART1_0-u21279	ESCRT-II complex, vps25 subunit	-	-	-	-	K06689	ko04013,ko04120,ko04141,ko04624,map04013,map04120,map04141,map04624
A0A8I6XYL6	ATP-dependent RNA helicase UAP56/SUB2 [EC:3.6.4.13]	DEAD box helicase family	BART1_0-u06705	Dead box ATP-dependent RNA helicase, putative	ATP binding [GO:0005524]; nucleic acid binding [GO:0003676]; RNA helicase activity [GO:0003724]	-	ATP binding [GO:0005524]; nucleic acid binding [GO:0003676]; RNA helicase activity [GO:0003724]	-	K12812	ko03013,ko03015,ko03040,ko05164,map03013,map03015,map03040,map05164
A0A8I6XYT5	Leucine-rich repeat-containing N-terminal	Protein kinase superfamily, Ser/Thr protein kinase family	BART1_0-u42892	Systemin receptor SR160	-	-	-	-	-	-
A0A8I6XYT6	Phytepsin [EC:3.4.23.40]	Peptidase A1 family	BART1_0-u47582	Phytepsin	aspartic-type endopeptidase activity [GO:0004190]; lipid metabolic process [GO:0006629]; proteolysis [GO:0006508]	lipid metabolic process [GO:0006629]; proteolysis [GO:0006508]	aspartic-type endopeptidase activity [GO:0004190]	-	K08245	ko04071,ko04140,ko04142,ko04210,ko04915,ko05152,map04071,map04140,map04142,map04210,map04915,map05152
A0A8I6XYU0	Protein SEY1 [EC:3.6.5.-]	TRAFAC class dynamin-like GTPase superfamily, GB1/RHD3 GTPase family, RHD3 subfamily	BART1_0-u20602	Protein ROOT HAIR DEFECTIVE 3 homolog	GTP binding [GO:0005525]	-	GTP binding [GO:0005525]	-	-	-
A0A8I6XYU1	DEAD/DEAH box helicase	DEAD box helicase family	BART1_0-u28205	DEAD-box ATP-dependent RNA helicase 52B	ATP binding [GO:0005524]; nucleic acid binding [GO:0003676]; RNA helicase activity [GO:0003724]	-	ATP binding [GO:0005524]; nucleic acid binding [GO:0003676]; RNA helicase activity [GO:0003724]	-	K11594	ko04622,ko05161,ko05203,map04622,map05161,map05203
A0A8I6XYW9	V-type H+-transporting ATPase subunit d	V-ATPase V0D/AC39 subunit family	BART1_0-u20680	SNF1-related protein kinase regulatory subunit gamma-1-like	proton-transporting V-type ATPase, V0 domain [GO:0033179]; proton-transporting ATPase activity, rotational mechanism [GO:0046961]	-	proton-transporting ATPase activity, rotational mechanism [GO:0046961]	proton-transporting V-type ATPase, V0 domain [GO:0033179]	K02146	ko00190,ko01100,ko04142,ko04145,ko04721,ko04966,ko05110,ko05120,ko05152,ko05203,ko05323,map00190,map01100,map04142,map04145,map04721,map04966,map05110,map05120,map05152,map05203,map05323
A0A8I6XYX2	Fe2OG dioxygenase domain-containing protein	Iron/ascorbate-dependent oxidoreductase family	BART1_0-u47627	2-oxoglutarate (2OG) and Fe(II)-dependent oxygenase superfamily protein	-	-	-	-	-	-
A0A8I6XYY0	UTP--glucose-1-phosphate uridylyltransferase	-	BART1_0-u40657	UTP--glucose-1-phosphate uridylyltransferase	-	-	-	-	K00963	-
A0A8I6XZ01	Glycine-rich protein	Glycine-rich cell wall structural protein-like	BART1_0-u43039	Glycine-rich protein	-	-	-	-	-	-
A0A8I6XZ03	GRAM-containing/ABA-responsive protein (Fragment)	GEM family	BART1_0-u40692	GRAM-containing/ABA-responsive protein (Fragment)	-	-	-	-	-	-
A0A8I6XZ47	Cryptochrome DASH, chloroplastic/mitochondrial	Putative zinc finger motif, C2HC5-type	BART1_0-u56270	cryptochrome DASH, chloroplastic/mitochondrial	nucleus [GO:0005634]; zinc ion binding [GO:0008270]; regulation of DNA-templated transcription [GO:0006355]	regulation of DNA-templated transcription [GO:0006355]	zinc ion binding [GO:0008270]	nucleus [GO:0005634]	K25656	-
A0A8I6XZ69	Ubiquitin-like modifier-activating enzyme ATG7	Ubiquitin-like modifier-activating enzyme ATG7	BART1_0-u20923	Ubiquitin-like modifier-activating enzyme ATG7	ubiquitin-like modifier activating enzyme activity [GO:0008641]	-	ubiquitin-like modifier activating enzyme activity [GO:0008641]	-	K08337	ko04136,ko04138,ko04140,ko04216,map04136,map04138,map04140,map04216
A0A8I6XZ94	Galactokinase	GHMP kinase family, GalK subfamily	BART1_0-u40846	N-acetylgalactosamine kinase	cytoplasm [GO:0005737]; ATP binding [GO:0005524]; galactokinase activity [GO:0004335]; galactose metabolic process [GO:0006012]	galactose metabolic process [GO:0006012]	ATP binding [GO:0005524]; galactokinase activity [GO:0004335]	cytoplasm [GO:0005737]	K18674	-
A0A8I6XZA2	U6 snRNA-associated Sm-like protein LSm3	SnRNP Sm proteins family	BART1_0-u23100	U6 snRNA-associated Sm-like protein LSm3	RNA binding [GO:0003723]; mRNA splicing, via spliceosome [GO:0000398]	mRNA splicing, via spliceosome [GO:0000398]	RNA binding [GO:0003723]	-	K12622	ko03018,ko03040,map03018,map03040
A0A8I6XZL8	Isocitrate dehydrogenase [EC:1.1.1.42]	Isocitrate and isopropylmalate dehydrogenases family	BART1_0-u21296	Isocitrate dehydrogenase [NADP]	isocitrate dehydrogenase (NADP+) activity [GO:0004450]; magnesium ion binding [GO:0000287]; NAD binding [GO:0051287]; isocitrate metabolic process [GO:0006102]	isocitrate metabolic process [GO:0006102]	isocitrate dehydrogenase (NADP+) activity [GO:0004450]; magnesium ion binding [GO:0000287]; NAD binding [GO:0051287]	-	K00031	ko00020,ko00480,ko00720,ko01100,ko01110,ko01120,ko01130,ko01200,ko01210,ko01230,ko04146,map00020,map00480,map00720,map01100,map01110,map01120,map01130,map01200,map01210,map01230,map04146
A0A8I6XZT0	Inositol-phosphate phosphatase / L-galactose 1-phosphate phosphatase [EC:3.1.3.25 3.1.3.93] / myo-inositol-1(or 4)-monophosphatase [EC:3.1.3.25]	Inositol monophosphatase superfamily	BART1_0-u28424	Inositol-1-monophosphatase	inositol monophosphate 1-phosphatase activity [GO:0008934]; inositol phosphate dephosphorylation [GO:0046855]; phosphatidylinositol phosphate biosynthetic process [GO:0046854]	inositol phosphate dephosphorylation [GO:0046855]; phosphatidylinositol phosphate biosynthetic process [GO:0046854]	inositol monophosphate 1-phosphatase activity [GO:0008934]	-	K10047	ko00053,ko00562,ko01100,ko01110,ko04070,map00053,map00562,map01100,map01110,map04070
A0A8I6XZV6	Clathrin heavy chain	Clathrin heavy chain family	BART1_0-u35467	Clathrin heavy chain	clathrin coat of coated pit [GO:0030132]; clathrin coat of trans-Golgi network vesicle [GO:0030130]; clathrin complex [GO:0071439]; clathrin light chain binding [GO:0032051]; structural molecule activity [GO:0005198]; intracellular protein transport [GO:0006886]; vesicle-mediated transport [GO:0016192]	intracellular protein transport [GO:0006886]; vesicle-mediated transport [GO:0016192]	clathrin light chain binding [GO:0032051]; structural molecule activity [GO:0005198]	clathrin coat of coated pit [GO:0030132]; clathrin coat of trans-Golgi network vesicle [GO:0030130]; clathrin complex [GO:0071439]	K04646	ko04142,ko04144,ko04721,ko04961,ko05016,ko05100,map04142,map04144,map04721,map04961,map05016,map05100
A0A8I6XZV8	Uncharacterised protein	-	BART1_0-u10876	0	-	-	-	-	-	-
A0A8I6XZW6	NAD dependent epimerase/dehydratase family	Epimerase domain-containing protein	BART1_0-u41256	Cinnamyl alcohol dehydrogenase	-	-	-	-	K09753	-
A0A8I6XZX3	Porphobilinogen deaminase chloroplastic	HMBS family	BART1_0-u43659	Porphobilinogen deaminase chloroplastic	hydroxymethylbilane synthase activity [GO:0004418]; peptidyl-pyrromethane cofactor linkage [GO:0018160]; tetrapyrrole biosynthetic process [GO:0033014]	peptidyl-pyrromethane cofactor linkage [GO:0018160]; tetrapyrrole biosynthetic process [GO:0033014]	hydroxymethylbilane synthase activity [GO:0004418]	-	K01749	ko00860,ko01100,ko01110,ko01120,map00860,map01100,map01110,map01120
A0A8I6XZY2	Carbamoyl-phosphate synthase small chain chloroplastic	Carbamoyl-phosphate synthase small chain, CPSase domain	BART1_0-u35515	Carbamoyl-phosphate synthase small chain chloroplastic	carbamoyl-phosphate synthase (glutamine-hydrolyzing) activity [GO:0004088]; 'de novo' pyrimidine nucleobase biosynthetic process [GO:0006207]; glutamine metabolic process [GO:0006541]	'de novo' pyrimidine nucleobase biosynthetic process [GO:0006207]; glutamine metabolic process [GO:0006541]	carbamoyl-phosphate synthase (glutamine-hydrolyzing) activity [GO:0004088]	-	K01956	ko00240,ko00250,ko01100,map00240,map00250,map01100
A0A8I6Y012	Thiamine monophosphate synthase	Pyridoxine kinase family	BART1_0-u43709	Hydroxymethylpyrimidine kinase	phosphomethylpyrimidine kinase activity [GO:0008972]; thiamine-phosphate diphosphorylase activity [GO:0004789]; thiamine biosynthetic process [GO:0009228]	thiamine biosynthetic process [GO:0009228]	phosphomethylpyrimidine kinase activity [GO:0008972]; thiamine-phosphate diphosphorylase activity [GO:0004789]	-	K14153	ko00730,ko01100,map00730,map01100
A0A8I6Y013	Peptidase S9 domain-containing protein	-	BART1_0-u48289	0	-	-	-	-	-	-
A0A8I6Y016	Uncharacterised protein	-	BART1_0-u35597	-	-	-	-	-	-	-
A0A8I6Y017	Cytochrome B561 and DOMON domain-containing protein	DUF568	BART1_0-u37443	Auxin-induced in root cultures protein 12	-	-	-	-	-	-
A0A8I6Y039	Gamma-interferon-inducible lysosomal thiol reductase	GILT family	BART1_0-u29616	RING/U-box superfamily protein isoform 1	oxidoreductase activity, acting on a sulfur group of donors, disulfide as acceptor [GO:0016671]	-	oxidoreductase activity, acting on a sulfur group of donors, disulfide as acceptor [GO:0016671]	-	K08059	ko04612,map04612
A0A8I6Y060	Nuclear transport factor 2 (NTF2) domain	Nuclear transport factor 2 (NTF2) domain	BART1_0-u37557	0	nucleocytoplasmic transport [GO:0006913]	nucleocytoplasmic transport [GO:0006913]	-	-	-	-
A0A8I6Y080	Auxin transport protein BIG	E3 ubiquitin-protein ligase UBR4	BART1_0-u35697	Auxin transport protein BIG	zinc ion binding [GO:0008270]	-	zinc ion binding [GO:0008270]	-	K10691	ko05165,ko05203,map05165,map05203
A0A8I6Y0C6	MHD domain-containing protein	Adaptor complexes medium subunit family	BART1_0-u21725	Clathrin adaptor, mu subunit	clathrin adaptor complex [GO:0030131]; intracellular protein transport [GO:0006886]; vesicle-mediated transport [GO:0016192]	intracellular protein transport [GO:0006886]; vesicle-mediated transport [GO:0016192]	-	clathrin adaptor complex [GO:0030131]	K12393	ko04142,map04142
A0A8I6Y0G0	Serine/threonine-protein kinase CTR1	Protein kinase domain	BART1_0-u41568	Serine/threonine-protein kinase CTR1	ATP binding [GO:0005524]; protein kinase activity [GO:0004672]; protein phosphorylation [GO:0006468]	protein phosphorylation [GO:0006468]	ATP binding [GO:0005524]; protein kinase activity [GO:0004672]	-	-	-
A0A8I6Y0G2	tRNA (guanine(26)-N(2))-dimethyltransferase	Class I-like SAM-binding methyltransferase superfamily, Trm1 family	BART1_0-u29897	tRNA (guanine(26)-N(2))-dimethyltransferase	RNA binding [GO:0003723]; tRNA (guanine-N2-)-methyltransferase activity [GO:0004809]	-	RNA binding [GO:0003723]; tRNA (guanine-N2-)-methyltransferase activity [GO:0004809]	-	K00555	-
A0A8I6Y0G6	Molecular chaperone GrpE	GrpE family	BART1_0-u35847	GrpE protein homolog	adenyl-nucleotide exchange factor activity [GO:0000774]; chaperone binding [GO:0051087]; protein homodimerization activity [GO:0042803]; protein folding [GO:0006457]	protein folding [GO:0006457]	adenyl-nucleotide exchange factor activity [GO:0000774]; chaperone binding [GO:0051087]; protein homodimerization activity [GO:0042803]	-	K03687	-
A0A8I6Y0I8	Guanine nucleotide-binding protein, beta subunit	WD40 repeat-containing protein	BART1_0-u35904	Guanine nucleotide-binding protein, beta subunit	mRNA export from nucleus [GO:0006406]	mRNA export from nucleus [GO:0006406]	-	-	K12880	ko00520,ko03013,ko03040,map00520,map03013,map03040
A0A8I6Y0N9	Chorismate synthase	WD repeat G protein beta family, Ribosomal protein RACK1 subfamily	BART1_0-u58165	Chorismate synthase	regulation of DNA-templated transcription [GO:0006355]	regulation of DNA-templated transcription [GO:0006355]	-	-	-	-
A0A8I6Y0S0	Protein disulphide isomerase (Fragment)	Protein disulfide isomerase family	BART1_0-u41734	Protein disulphide isomerase (Fragment)	protein disulfide isomerase activity [GO:0003756]	endosperm development [GO:0009960]; protein folding in endoplasmic reticulum [GO:0034975]	protein disulfide isomerase activity [GO:0003756]	endoplasmic reticulum lumen [GO:0005788]	K09580	ko04141,map04141
A0A8I6Y0T5	Phosphoglycerate kinase	Phosphoglycerate kinase family	BART1_0-u43919	Phosphoglycerate kinase	phosphoglycerate kinase activity [GO:0004618]; glycolytic process [GO:0006096]	glycolytic process [GO:0006096]	phosphoglycerate kinase activity [GO:0004618]	-	K00927	ko00010,ko00710,ko01100,ko01110,ko01120,ko01130,ko01200,ko01230,map00010,map00710,map01100,map01110,map01120,map01130,map01200,map01230
A0A8I6Y0W7	RNA recognition motif domain	RNA recognition motif. (a.k.a. RRM, RBD, or RNP domain)	BART1_0-u23943	RNA recognition motif domain	RNA binding [GO:0003723]	-	RNA binding [GO:0003723]	-	-	-
A0A8I6Y0X3	S-adenosylmethionine synthase	AdoMet synthase family	BART1_0-u44105	S-adenosylmethionine synthase	ATP binding [GO:0005524]; methionine adenosyltransferase activity [GO:0004478]; S-adenosylmethionine biosynthetic process [GO:0006556]	S-adenosylmethionine biosynthetic process [GO:0006556]	ATP binding [GO:0005524]; methionine adenosyltransferase activity [GO:0004478]	-	K00789	ko00270,ko01100,ko01110,ko01230,map00270,map01100,map01110,map01230
A0A8I6Y124	Dihydroorotase	Metallo-dependent hydrolases superfamily, DHOase family, Class II DHOase subfamily	BART1_0-u22158	Dihydroorotase	dihydroorotase activity [GO:0004151]; pyrimidine nucleobase biosynthetic process [GO:0019856]	pyrimidine nucleobase biosynthetic process [GO:0019856]	dihydroorotase activity [GO:0004151]	-	K01465	ko00240,ko01100,map00240,map01100
A0A8I6Y184	Pre-mRNA-processing factor 39	-	BART1_0-u42081	-	RNA processing [GO:0006396]	RNA processing [GO:0006396]	-	-	K13217	-
A0A8I6Y1B6	Aspartate aminotransferase, cytoplasmic [EC:2.6.1.1]	Class-I pyridoxal-phosphate-dependent aminotransferase family	BART1_0-u22331	Aspartate aminotransferase	pyridoxal phosphate binding [GO:0030170]; transaminase activity [GO:0008483]; biosynthetic process [GO:0009058]; cellular amino acid metabolic process [GO:0006520]	biosynthetic process [GO:0009058]; cellular amino acid metabolic process [GO:0006520]	pyridoxal phosphate binding [GO:0030170]; transaminase activity [GO:0008483]	-	K14454	ko00220,ko00250,ko00270,ko00330,ko00350,ko00360,ko00400,ko00710,ko00950,ko00960,ko01100,ko01110,ko01120,ko01130,ko01200,ko01210,ko01230,map00220,map00250,map00270,map00330,map00350,map00360,map00400,map00710,map00950,map00960,map01100,map01110,map01120,map01130,map01200,map01210,map01230
A0A8I6Y1C6	Malonyl-CoA/methylmalonyl-CoA synthetase [EC:6.2.1.-]	ATP-dependent AMP-binding enzyme family	BART1_0-u22337	Malonate--CoA ligase	-	-	-	-	K18660	ko00280,map00280
A0A8I6Y1C9	Metal transporter Nramp2	Metal transporter Nramp2 family	BART1_0-u30531	Putative integral membrane protein NRAMP	membrane [GO:0016020]; metal ion transmembrane transporter activity [GO:0046873]	-	metal ion transmembrane transporter activity [GO:0046873]	membrane [GO:0016020]	K21398	ko04142,ko04216,ko04978,map04142,map04216,map04978
A0A8I6Y1D3	Acidic protein	Plant thionin (TC 1.C.44) family	BART1_0-u49290	Acidic protein	defense response [GO:0006952]	defense response [GO:0006952]	-	-	-	-
A0A8I6Y1D4	Mitochondrial import inner membrane translocase subunit TIM50	FCP1 homology domain-containing protein	BART1_0-u05309	HAD-like domain-containing protein	-	-	-	-	K17496	-
A0A8I6Y1F1	Ubiquitin receptor RAD23	RAD23 family	BART1_0-u36370	Ubiquitin receptor RAD23d	damaged DNA binding [GO:0003684]; nucleotide-excision repair [GO:0006289]; proteasome-mediated ubiquitin-dependent protein catabolic process [GO:0043161]	nucleotide-excision repair [GO:0006289]; proteasome-mediated ubiquitin-dependent protein catabolic process [GO:0043161]	damaged DNA binding [GO:0003684]	-	K10839	ko03420,ko04141,map03420,map04141
A0A8I6Y1M1	Ubiquitin-activating enzyme E1 [EC:6.2.1.45]	Ubiquitin-activating E1 family	BART1_0-u29625	Ubiquitin-activating enzyme E1 3	ubiquitin-like modifier activating enzyme activity [GO:0008641]; protein modification process [GO:0036211]	protein modification process [GO:0036211]	ubiquitin-like modifier activating enzyme activity [GO:0008641]	-	K03178	ko04120,ko05012,map04120,map05012
A0A8I6Y1N3	Cell division control protein 48 E	AAA ATPase family	BART1_0-u30732	Cell division control protein 48 E	ATP binding [GO:0005524]; ATP hydrolysis activity [GO:0016887]	-	ATP binding [GO:0005524]; ATP hydrolysis activity [GO:0016887]	-	K13525	ko04141,ko05134,map04141,map05134
A0A8I6Y1N8	J domain-containing protein	DnaJ homolog	BART1_0-u29641	Terminal organelle assembly protein	-	-	-	-	-	-
A0A8I6Y1T3	Fructan 1-exohydrolase	Glycosyl hydrolase 32 family	BART1_0-u42474	-	hydrolase activity, hydrolyzing O-glycosyl compounds [GO:0004553]; carbohydrate metabolic process [GO:0005975]	carbohydrate metabolic process [GO:0005975]	hydrolase activity, hydrolyzing O-glycosyl compounds [GO:0004553]	-	K20848	ko00052,ko00500,ko01100,map00052,map00500,map01100
A0A8I6Y1U6	Mitogen-activated protein kinase	Protein kinase superfamily, CMGC Ser/Thr protein kinase family, MAP kinase subfamily; Protein kinase superfamily, Ser/Thr protein kinase family, MAP kinase subfamily	BART1_0-u29717	Mitogen-activated protein kinase	ATP binding [GO:0005524]; MAP kinase activity [GO:0004707]; protein phosphorylation [GO:0006468]	protein phosphorylation [GO:0006468]	ATP binding [GO:0005524]; MAP kinase activity [GO:0004707]	-	K20536	ko04016,map04016
A0A8I6Y1V9	Glutathione S-transferase, C-terminal domain	Glutathione S-transferase, N-terminal domain	BART1_0-u29754	Glutathione-S-transferase	glutathione transferase activity [GO:0004364]	-	glutathione transferase activity [GO:0004364]	-	K00799	ko00480,ko00980,ko00982,ko00983,ko01524,ko05200,ko05204,ko05225,ko05418,map00480,map00980,map00982,map00983,map01524,map05200,map05204,map05225,map05418
A0A8I6Y1X3	Late embryogenesis abundant protein D-29	LEA type 4 family	BART1_0-u30940	Embryonic protein DC-8	-	-	-	-	-	-
A0A8I6Y1Y4	Peptidyl-prolyl cis-trans isomerase A (cyclophilin A) [EC:5.2.1.8] / peptidylprolyl isomerase [EC:5.2.1.8]	Cyclophilin-type PPIase family	BART1_0-u42566	Peptidyl-prolyl cis-trans isomerase A	peptidyl-prolyl cis-trans isomerase activity [GO:0003755]; protein folding [GO:0006457]; protein peptidyl-prolyl isomerization [GO:0000413]	protein folding [GO:0006457]; protein peptidyl-prolyl isomerization [GO:0000413]	peptidyl-prolyl cis-trans isomerase activity [GO:0003755]	-	K01802	-
A0A8I6Y1Z6	Histone H2B	Histone H2B family	BART1_0-u26706	-	nucleosome [GO:0000786]; DNA binding [GO:0003677]; protein heterodimerization activity [GO:0046982]; structural constituent of chromatin [GO:0030527]	-	DNA binding [GO:0003677]; protein heterodimerization activity [GO:0046982]; structural constituent of chromatin [GO:0030527]	nucleosome [GO:0000786]	K11252	-
A0A8I6Y204	Late embryogenesis abundant	LEA type SMP family	BART1_0-u38978	Late embryogenesis abundant protein like	-	-	-	-	-	-
A0A8I6Y252	Glucan endo-1,3-beta-glucosidase isoenzyme I	Glycosyl hydrolase 17 family	BART1_0-u24960	Glucan endo-1,3-beta-glucosidase isoenzyme I	hydrolase activity, hydrolyzing O-glycosyl compounds [GO:0004553]; carbohydrate metabolic process [GO:0005975]	carbohydrate metabolic process [GO:0005975]	hydrolase activity, hydrolyzing O-glycosyl compounds [GO:0004553]	-	K19891	-
A0A8I6Y288	HSP20 family protein	Small heat shock protein (HSP20) family	BART1_0-u29953	Class I small heat shock protein 18 kDa	-	-	-	-	K13993	ko04141,map04141
A0A8I6Y299	SH3 domain-containing protein	SH3 domain-containing protein	BART1_0-u29973	SH3 domain containing protein, expressed	-	-	-	-	K23689	-
A0A8I6Y2L6	Chitin elicitor-binding protein (FragmentB	LysM domain-containing GPI-anchored protein 2	BART1_0-u38315	Chitin elicitor-binding protein (Fragment)	-	-	-	-	K13473	ko04626,map04626
A0A8I6Y2M3	Eukaryotic translation initiation factor 2A	WD repeat EIF2A family	BART1_0-u45240	Eukaryotic translation initiation factor 2A	translation initiation factor activity [GO:0003743]	-	translation initiation factor activity [GO:0003743]	-	K15026	-
A0A8I6Y2P0	Ubiquitin-like domain-containing protein	Ubiquitin-conjugating enzyme family	BART1_0-u31481	Plant ubiquilin	-	-	-	-	K04523	ko04141,map04141
A0A8I6Y2R3	Glucose-6-phosphate isomerase [EC:5.3.1.9]	Glucose-6-phosphate isomerase family	BART1_0-u37010	Glucose-6-phosphate isomerase	carbohydrate derivative binding [GO:0097367]; glucose-6-phosphate isomerase activity [GO:0004347]; gluconeogenesis [GO:0006094]; glycolytic process [GO:0006096]	gluconeogenesis [GO:0006094]; glycolytic process [GO:0006096]	carbohydrate derivative binding [GO:0097367]; glucose-6-phosphate isomerase activity [GO:0004347]	-	K01810	ko00010,ko00030,ko00500,ko00520,ko01100,ko01110,ko01120,ko01130,ko01200,map00010,map00030,map00500,map00520,map01100,map01110,map01120,map01130,map01200
A0A8I6Y2R6	Adenosine kinase	Carbohydrate kinase PfkB family	BART1_0-u45464	Adenosine kinase	adenosine kinase activity [GO:0004001]; purine ribonucleoside salvage [GO:0006166]	purine ribonucleoside salvage [GO:0006166]	adenosine kinase activity [GO:0004001]	-	K00856	ko00230,ko01100,map00230,map01100
A0A8I6Y2R8	Eukaryotic initiation factor 4A-11	DEAD box helicase family	BART1_0-u43203	Helicase	ATP binding [GO:0005524]; nucleic acid binding [GO:0003676]; RNA helicase activity [GO:0003724]	-	ATP binding [GO:0005524]; nucleic acid binding [GO:0003676]; RNA helicase activity [GO:0003724]	-	K03257	ko03013,map03013
A0A8I6Y2T9	Translocase of chloroplast	TRAFAC class TrmE-Era-EngA-EngB-Septin-like GTPase superfamily, AIG1/Toc34/Toc159-like paraseptin GTPase family, TOC34 subfamily	BART1_0-u30169	Translocase of chloroplast	chloroplast outer membrane [GO:0009707]; GTP binding [GO:0005525]; protein-transporting ATPase activity [GO:0015450]; intracellular protein transport [GO:0006886]	intracellular protein transport [GO:0006886]	GTP binding [GO:0005525]; protein-transporting ATPase activity [GO:0015450]	chloroplast outer membrane [GO:0009707]	-	-
A0A8I6Y2X6	Peroxidase [EC:1.11.1.7]	Peroxidase family, Classical plant (class III) peroxidase subfamily	BART1_0-u25467	Peroxidase	heme binding [GO:0020037]; peroxidase activity [GO:0004601]; response to oxidative stress [GO:0006979]	response to oxidative stress [GO:0006979]	heme binding [GO:0020037]; peroxidase activity [GO:0004601]	-	K00430	ko00940,ko01100,ko01110,map00940,map01100,map01110
A0A8I6Y358	Ubiquitin carboxyl-terminal hydrolase	Peptidase C12 family	BART1_0-u45741	Ubiquitin carboxyl-terminal hydrolase	cysteine-type deubiquitinase activity [GO:0004843]; ubiquitin-dependent protein catabolic process [GO:0006511]	ubiquitin-dependent protein catabolic process [GO:0006511]	cysteine-type deubiquitinase activity [GO:0004843]	-	K05609	-
A0A8I6Y395	Carbamoyltransferase	Glycosyl hydrolase 10 (cellulase F) family	BART1_0-u30597	Carbamoyltransferase	hydrolase activity, hydrolyzing O-glycosyl compounds [GO:0004553]; carbohydrate metabolic process [GO:0005975]	carbohydrate metabolic process [GO:0005975]	hydrolase activity, hydrolyzing O-glycosyl compounds [GO:0004553]	-	K01181	-
A0A8I6Y3A3	Sucrose-phosphate synthase [EC:2.4.1.14]	Glycosyltransferase 1 family	BART1_0-u43687	Sucrose-phosphate synthase	sucrose synthase activity [GO:0016157]; sucrose-phosphate synthase activity [GO:0046524]; sucrose biosynthetic process [GO:0005986]	sucrose biosynthetic process [GO:0005986]	sucrose synthase activity [GO:0016157]; sucrose-phosphate synthase activity [GO:0046524]	-	K00696	ko00500,ko01100,map00500,map01100
A0A8I6Y3B8	Ubiquitin fusion degradation protein 1 homolog	Ubiquitin fusion degradation protein UFD1	BART1_0-u43711	Ubiquitin fusion degradation protein 1 homolog isoform X2	ubiquitin-dependent protein catabolic process [GO:0006511]	ubiquitin-dependent protein catabolic process [GO:0006511]	-	-	K14016	ko04141,map04141
A0A8I6Y3C5	Cupin type-1 domain-containing protein	Cupin family	BART1_0-u30640	Globulin-1 S allele	-	-	-	-	-	-
A0A8I6Y3E0	26S proteasome non-ATPase regulatory subunit 3	Proteasome subunit S3 family	BART1_0-u30694	Winged helix-turn-helix DNA-binding domain containing protein	proteasome complex [GO:0000502]; enzyme regulator activity [GO:0030234]; regulation of protein catabolic process [GO:0042176]	regulation of protein catabolic process [GO:0042176]	enzyme regulator activity [GO:0030234]	proteasome complex [GO:0000502]	K03033	ko03050,ko05169,map03050,map05169
A0A8I6Y3F5	Bet v 1 domain-containing protein	DUF538	BART1_0-u19368	-	-	-	-	-	-	-
A0A8I6Y3H7	Calcineurin subunit B	Calcineurin regulatory subunit family	BART1_0-u37325	Calcium-binding EF-hand	calcium ion binding [GO:0005509]	-	calcium ion binding [GO:0005509]	-	K06268	ko04010,ko04020,ko04022,ko04114,ko04218,ko04310,ko04360,ko04370,ko04380,ko04650,ko04658,ko04659,ko04660,ko04662,ko04720,ko04724,ko04921,ko04922,ko04924,ko05010,ko05014,ko05031,ko05152,ko05166,ko05167,map04010,map04020,map04022,map04114,map04218,map04310,map04360,map04370,map04380,map04650,map04658,map04659,map04660,map04662,map04720,map04724,map04921,map04922,map04924,map05010,map05014,map05031,m…
A0A8I6Y3K2	Acetylornithine deacetylase	Peptidase M20 family	BART1_0-u46052	Acetylornithine deacetylase	hydrolase activity [GO:0016787]	-	hydrolase activity [GO:0016787]	-	K01438	ko00220,ko01100,ko01110,ko01130,ko01210,ko01230,map00220,map01100,map01110,map01130,map01210,map01230
A0A8I6Y3K7	Glutathione reductase	Class-I pyridine nucleotide-disulfide oxidoreductase family	BART1_0-u30884	Glutathione synthetase chloroplastic-like	flavin adenine dinucleotide binding [GO:0050660]; glutathione-disulfide reductase (NADPH) activity [GO:0004362]; NADP binding [GO:0050661]; cell redox homeostasis [GO:0045454]; glutathione metabolic process [GO:0006749]	cell redox homeostasis [GO:0045454]; glutathione metabolic process [GO:0006749]	flavin adenine dinucleotide binding [GO:0050660]; glutathione-disulfide reductase (NADPH) activity [GO:0004362]; NADP binding [GO:0050661]	-	K00383	ko00480,ko04918,map00480,map04918
A0A8I6Y3M0	Alba domain-containing protein	DNA/RNA-binding protein Alba-like	BART1_0-u30914	glycine-rich cell wall structural protein 1.0	nucleic acid binding [GO:0003676]	-	nucleic acid binding [GO:0003676]	-	K14525	ko03008,ko03013,map03008,map03013
A0A8I6Y3S7	Polygalacturonase	Glycosyl hydrolase 28 family	BART1_0-u40259	Polygalacturonase	polygalacturonase activity [GO:0004650]; carbohydrate metabolic process [GO:0005975]	carbohydrate metabolic process [GO:0005975]	polygalacturonase activity [GO:0004650]	-	K01184	ko00040,ko01100,map00040,map01100
A0A8I6Y3U4	MHD domain-containing protein	Adaptor complexes medium subunit family	BART1_0-u46048	AP-2 complex subunit mu	clathrin adaptor complex [GO:0030131]; intracellular protein transport [GO:0006886]; vesicle-mediated transport [GO:0016192]	intracellular protein transport [GO:0006886]; vesicle-mediated transport [GO:0016192]	-	clathrin adaptor complex [GO:0030131]	K11826	ko04144,ko04721,ko04961,ko05016,map04144,map04721,map04961,map05016
A0A8I6Y3W6	Xanthoxin dehydrogenase	-	BART1_0-u20375	Short chain alcohol dehydrogenase	-	-	-	-	K09841	ko00906,ko01100,ko01110,map00906,map01100,map01110
A0A8I6Y3X0	ABC transporter F family member 1	ABC transporter	BART1_0-u26043	ABC transporter F family member 1	ATP binding [GO:0005524]	-	ATP binding [GO:0005524]	-	K06185	-
A0A8I6Y3Y3	Vacuolar protein sorting-associated protein 52 isogeny	-	BART1_0-u03188	Vacuolar protein sorting-associated protein 52 isogeny	-	-	-	-	-	-
A0A8I6Y3Y6	saccharopepsin [EC:3.4.23.25]	Peptidase A1 family	BART1_0-u46380	Aspartyl protease AED1	aspartic-type endopeptidase activity [GO:0004190]; proteolysis [GO:0006508]	proteolysis [GO:0006508]	aspartic-type endopeptidase activity [GO:0004190]	-	K22683	ko04138,map04138
A0A8I6Y459	Caleosin	Caleosin family	BART1_0-u46535	Caleosin	calcium ion binding [GO:0005509]	-	calcium ion binding [GO:0005509]	-	K17991	ko00073,map00073
A0A8I6Y469	Pollen-specific protein C13	Ole e I family	BART1_0-u46538	Pollen-specific protein C13	-	-	-	-	-	-
A0A8I6Y477	STI1 domain-containing protein	Ankyrin repeats (many copies)	BART1_0-u37686	Transmembrane protein	-	-	-	-	-	-
A0A8I6Y4E6	CoA ligase-like 4	ATP-dependent AMP-binding enzyme family	BART1_0-u31454	AMP dependent CoA ligase	-	-	-	-	K10526	ko00592,ko01100,ko01110,map00592,map01100,map01110
A0A8I6Y4H4	Calreticulin/calnexin	Calreticulin family	BART1_0-u40811	Calreticulin/calnexin	endoplasmic reticulum [GO:0005783]; calcium ion binding [GO:0005509]; unfolded protein binding [GO:0051082]; protein folding [GO:0006457]	protein folding [GO:0006457]	calcium ion binding [GO:0005509]; unfolded protein binding [GO:0051082]	endoplasmic reticulum [GO:0005783]	K08057	ko04141,ko04145,ko04612,ko05142,ko05166,map04141,map04145,map04612,map05142,map05166
A0A8I6Y4I6	Microsomal glutathione S-transferase 3	Microsomal glutathione s-transferase	BART1_0-u26586	Microsomal glutathione s-transferase	integral component of membrane [GO:0016021]	-	-	integral component of membrane [GO:0016021]	K00799	ko00480,ko00980,ko00982,ko00983,ko01524,ko05200,ko05204,ko05225,ko05418,map00480,map00980,map00982,map00983,map01524,map05200,map05204,map05225,map05418
A0A8I6Y4J8	Glutamine synthetase nodule isozyme	Glutamine synthetase family	BART1_0-u26633	Glutamine synthetase nodule isozyme	glutamate-ammonia ligase activity [GO:0004356]; glutamine biosynthetic process [GO:0006542]	glutamine biosynthetic process [GO:0006542]	glutamate-ammonia ligase activity [GO:0004356]	-	K01915	ko00220,ko00250,ko00630,ko00910,ko01100,ko01120,ko01230,ko02020,ko04217,ko04724,ko04727,map00220,map00250,map00630,map00910,map01100,map01120,map01230,map02020,map04217,map04724,map04727
A0A8I6Y4K3	Ferredoxin-3, chloroplastic	2Fe2S plant-type ferredoxin family	BART1_0-u40907	Ferredoxin-3, chloroplastic	2 iron, 2 sulfur cluster binding [GO:0051537]; electron transfer activity [GO:0009055]	-	2 iron, 2 sulfur cluster binding [GO:0051537]; electron transfer activity [GO:0009055]	-	K02639	ko00195,map00195
A0A8I6Y4L1	mRNA-decapping enzyme 1B [EC:3.-.-.-]	DCP1 family	BART1_0-u40932	Putative mRNA-decapping enzyme subunit 1, PH domain-containing protein	enzyme activator activity [GO:0008047]; deadenylation-dependent decapping of nuclear-transcribed mRNA [GO:0000290]; positive regulation of catalytic activity [GO:0043085]	deadenylation-dependent decapping of nuclear-transcribed mRNA [GO:0000290]; positive regulation of catalytic activity [GO:0043085]	enzyme activator activity [GO:0008047]	-	K12611	ko03018,map03018
A0A8I6Y4N0	Clu domain-containing protein	Clustered mitochondria protein homolog	BART1_0-u46363	Clustered mitochondria protein homolog	organelle organization [GO:0006996]	organelle organization [GO:0006996]	-	-	K03255	-
A0A8I6Y4N2	Uncharacterised protein	-	-	-	-	-	-	-	-	-
A0A8I6Y4S2	Pre-mRNA processing factor	Luc7 family	BART1_0-u41123	Pre-mRNA processing factor	U1 snRNP [GO:0005685]; mRNA binding [GO:0003729]; mRNA splice site selection [GO:0006376]	mRNA splice site selection [GO:0006376]	mRNA binding [GO:0003729]	U1 snRNP [GO:0005685]	-	-
A0A8I6Y4U8	Phytotoxin-like SCR74	-	BART1_0-u06605	-	-	-	-	-	-	-
A0A8I6Y4X2	Enhancer of mRNA-decapping protein 4-like	WD repeat EDC4 family	BART1_0-u46405	Enhancer of mRNA-decapping protein 4	deadenylation-independent decapping of nuclear-transcribed mRNA [GO:0031087]	deadenylation-independent decapping of nuclear-transcribed mRNA [GO:0031087]	-	-	K12616	ko03018,map03018
A0A8I6Y4Z6	Peptide-methionine (R)-S-oxide reductase	MsrB Met sulfoxide reductase family	BART1_0-u47009	Armadillo-type fold	peptide-methionine (R)-S-oxide reductase activity [GO:0033743]; protein repair [GO:0030091]; response to oxidative stress [GO:0006979]	protein repair [GO:0030091]; response to oxidative stress [GO:0006979]	peptide-methionine (R)-S-oxide reductase activity [GO:0033743]	-	K07305	-
A0A8I6Y500	ATP-dependent serine protease	Peptidase S16 family	BART1_0-u37998	Lon protease homolog 2, peroxisomal	ATP binding [GO:0005524]; ATP hydrolysis activity [GO:0016887]; ATP-dependent peptidase activity [GO:0004176]; serine-type endopeptidase activity [GO:0004252]; protein quality control for misfolded or incompletely synthesized proteins [GO:0006515]	protein quality control for misfolded or incompletely synthesized proteins [GO:0006515]	ATP binding [GO:0005524]; ATP hydrolysis activity [GO:0016887]; ATP-dependent peptidase activity [GO:0004176]; serine-type endopeptidase activity [GO:0004252]	-	K01338	ko04112,map04112
A0A8I6Y560	Heat shock 70 kDa protein, mitochondrial	Heat shock protein 70 family	BART1_0-u32000	Heat shock protein, mitochondrial	ATP binding [GO:0005524]; ATP-dependent protein folding chaperone [GO:0140662]; unfolded protein binding [GO:0051082]	-	ATP binding [GO:0005524]; ATP-dependent protein folding chaperone [GO:0140662]; unfolded protein binding [GO:0051082]	-	K04043	ko03018,ko04212,ko05152,map03018,map04212,map05152
A0A8I6Y5B1	Replication protein A C terminal	Replication factor A protein 2 family	BART1_0-u45505	Retrotransposon protein, putative, Ty1-copia subclass	nucleus [GO:0005634]; DNA binding [GO:0003677]; DNA recombination [GO:0006310]; DNA repair [GO:0006281]; DNA replication [GO:0006260]	DNA recombination [GO:0006310]; DNA repair [GO:0006281]; DNA replication [GO:0006260]	DNA binding [GO:0003677]	nucleus [GO:0005634]	K10739	ko03030,ko03420,ko03430,ko03440,ko03460,map03030,map03420,map03430,map03440,map03460
A0A8I6Y5B4	Heterogeneous nuclear ribonucleoprotein like	RNA recognition motif. (a.k.a. RRM, RBD, or RNP domain)	BART1_0-u44435	Heterogeneous nuclear ribonucleoprotein like	RNA binding [GO:0003723]	-	RNA binding [GO:0003723]	-	K12741	ko03040,map03040
A0A8I6Y5C8	TIP120 domain-containing protein	CAND family	BART1_0-u32992	-	SCF complex assembly [GO:0010265]	SCF complex assembly [GO:0010265]	-	-	K17263	-
A0A8I6Y5F6	Probable glutamyl endopeptidase, chloroplastic	Peptidase S9A family	BART1_0-u51112	Acylamino-acid-releasing enzyme	serine-type peptidase activity [GO:0008236]; proteolysis [GO:0006508]	proteolysis [GO:0006508]	serine-type peptidase activity [GO:0008236]	-	-	-
A0A8I6Y5F7	Sucrose transport protein SUC4	Glycoside-pentoside-hexuronide (GPH) cation symporter transporter (TC 2.A.2.4) family	BART1_0-u32154	Sucrose transport protein SUC4	integral component of plasma membrane [GO:0005887]; sucrose transmembrane transporter activity [GO:0008515]	-	sucrose transmembrane transporter activity [GO:0008515]	integral component of plasma membrane [GO:0005887]	K15378	-
A0A8I6Y5L3	Ethylene-responsive transcription factor 5	AP2-ERF domain-containing protein	BART1_0-u45739	Ethylene-responsive transcription factor 5	DNA binding [GO:0003677]; DNA-binding transcription factor activity [GO:0003700]; ethylene-activated signaling pathway [GO:0009873]	ethylene-activated signaling pathway [GO:0009873]	DNA binding [GO:0003677]; DNA-binding transcription factor activity [GO:0003700]	-	K09286	-
A0A8I6Y5L4	Phosphopyruvate hydratase	Enolase family	BART1_0-u32336	Phosphopyruvate hydratase	phosphopyruvate hydratase complex [GO:0000015]; magnesium ion binding [GO:0000287]; phosphopyruvate hydratase activity [GO:0004634]; glycolytic process [GO:0006096]	glycolytic process [GO:0006096]	magnesium ion binding [GO:0000287]; phosphopyruvate hydratase activity [GO:0004634]	phosphopyruvate hydratase complex [GO:0000015]	K01689	ko00010,ko00680,ko01100,ko01110,ko01120,ko01130,ko01200,ko01230,ko03018,ko04066,map00010,map00680,map01100,map01110,map01120,map01130,map01200,map01230,map03018,map04066
A0A8I6Y5M4	K homology RNA-binding domain	K homology RNA-binding domain	BART1_0-u26902	Nucleic acid binding protein	RNA binding [GO:0003723]	-	RNA binding [GO:0003723]	-	K21444	-
A0A8I6Y5P6	DNA replication licensing factor MCM5 [EC:5.6.2.3]	MCM family	BART1_0-u58818	DNA helicase	MCM complex [GO:0042555]; nucleus [GO:0005634]; ATP binding [GO:0005524]; DNA replication origin binding [GO:0003688]; DNA duplex unwinding [GO:0032508]; DNA replication initiation [GO:0006270]	DNA duplex unwinding [GO:0032508]; DNA replication initiation [GO:0006270]	ATP binding [GO:0005524]; DNA replication origin binding [GO:0003688]	MCM complex [GO:0042555]; nucleus [GO:0005634]	K02209	ko03030,ko04110,ko04111,ko04113,ko05206,map03030,map04110,map04111,map04113,map05206
A0A8I6Y5T6	Transmembrane 9 superfamily member	Nonaspanin (TM9SF) (TC 9.A.2) family	BART1_0-u38489	Transmembrane 9 superfamily member	integral component of membrane [GO:0016021]	-	-	integral component of membrane [GO:0016021]	K17086	-
A0A8I6Y5V6	AAA-ATPase ASD mitochondrial	AAA ATPase family	BART1_0-u47572	Regulatory particle triple-A ATPase 5A	cytoplasm [GO:0005737]; ATP binding [GO:0005524]; ATP hydrolysis activity [GO:0016887]; proteasome-activating activity [GO:0036402]; protein catabolic process [GO:0030163]	protein catabolic process [GO:0030163]	ATP binding [GO:0005524]; ATP hydrolysis activity [GO:0016887]; proteasome-activating activity [GO:0036402]	cytoplasm [GO:0005737]	K03065	ko03050,ko05169,map03050,map05169
A0A8I6Y5W1	Mo-molybdopterin cofactor sulfurase	Mo-molybdopterin cofactor sulfurase	BART1_0-u38595	Mo-molybdopterin cofactor sulfurase	catalytic activity [GO:0003824]; molybdenum ion binding [GO:0030151]; pyridoxal phosphate binding [GO:0030170]	-	catalytic activity [GO:0003824]; molybdenum ion binding [GO:0030151]; pyridoxal phosphate binding [GO:0030170]	-	K07140	-
A0A8I6Y5W3	AP-1 complex subunit gamma	Adaptor complexes large subunit family	BART1_0-u47597	AP-1 complex subunit gamma	AP-1 adaptor complex [GO:0030121]; intracellular protein transport [GO:0006886]; vesicle-mediated transport [GO:0016192]	intracellular protein transport [GO:0006886]; vesicle-mediated transport [GO:0016192]	-	AP-1 adaptor complex [GO:0030121]	K12391	ko04142,map04142
A0A8I6Y5W5	cathepsin D [EC:3.4.23.5]	Peptidase A1 family	BART1_0-u46626	Asp domain-containing protein	aspartic-type endopeptidase activity [GO:0004190]; proteolysis [GO:0006508]	proteolysis [GO:0006508]	aspartic-type endopeptidase activity [GO:0004190]	-	K01379	ko04071,ko04140,ko04142,ko04210,ko04915,ko05152,map04071,map04140,map04142,map04210,map04915,map05152
A0A8I6Y5Z6	Methyl-CpG-binding domain-containing protein 11	Methyl-CpG binding domain	BART1_0-u38787	Methyl-CpG-binding domain-containing protein 12	DNA binding [GO:0003677]	-	DNA binding [GO:0003677]	-	-	-
A0A8I6Y635	60S ribosomal protein L37-2	Eukaryotic ribosomal protein eL37 family	BART1_0-u47754	60S ribosomal protein L37-2	ribosome [GO:0005840]; structural constituent of ribosome [GO:0003735]; translation [GO:0006412]	translation [GO:0006412]	structural constituent of ribosome [GO:0003735]	ribosome [GO:0005840]	K02922	ko03010,map03010
A0A8I6Y659	1-phosphatidylinositol-4-phosphate 5-kinase [EC:2.7.1.68]	Phosphatidylinositol phosphate kinases	BART1_0-u27866	Phosphatidylinositol 4-phosphate 5-kinase	1-phosphatidylinositol-4-phosphate 5-kinase activity [GO:0016308]; ATP binding [GO:0005524]	-	1-phosphatidylinositol-4-phosphate 5-kinase activity [GO:0016308]; ATP binding [GO:0005524]	-	K00889	ko00562,ko01100,ko04011,ko04070,ko04072,ko04139,ko04144,ko04666,ko04810,ko05231,map00562,map01100,map04011,map04070,map04072,map04139,map04144,map04666,map04810,map05231
A0A8I6Y662	Importin subunit beta-1 like	Importin subunit beta-1 like	BART1_0-u33722	Importin subunit beta-1 like	small GTPase binding [GO:0031267]; protein import into nucleus [GO:0006606]	protein import into nucleus [GO:0006606]	small GTPase binding [GO:0031267]	-	K14293	ko03013,map03013
A0A8I6Y671	Dirigent protein	Plant dirigent protein family	BART1_0-u38980	Dirigent protein (Fragment)	-	-	-	-	-	-
A0A8I6Y690	Mitochondrial uncoupling protein 3	Mitochondrial carrier (TC 2.A.29) family	BART1_0-u27948	PUMP	mitochondrial membrane [GO:0031966]; mitochondrial transport [GO:0006839]	mitochondrial transport [GO:0006839]	-	mitochondrial membrane [GO:0031966]	K15103	-
A0A8I6Y697	Tetratricopeptide repeat protein 4 isogeny	Tetratricopeptide repeat protein 4 homolog	BART1_0-u39029	Tetratricopeptide repeat protein 4 isogeny	Hsp90 protein binding [GO:0051879]	-	Hsp90 protein binding [GO:0051879]	-	K24927	-
A0A8I6Y6B9	26S proteasome regulatory subunit T2	AAA ATPase family	BART1_0-u46093	P-loop containing nucleoside triphosphate hydrolase	mitochondrion [GO:0005739]; ATP binding [GO:0005524]; ATP hydrolysis activity [GO:0016887]; mitochondrion organization [GO:0007005]	mitochondrion organization [GO:0007005]	ATP binding [GO:0005524]; ATP hydrolysis activity [GO:0016887]	mitochondrion [GO:0005739]	K17681	-
A0A8I6Y6C0	Dynamin GTPase	TRAFAC class dynamin-like GTPase superfamily, Dynamin/Fzo/YdjA family	BART1_0-u46777	Putative dynamin homolog	GTP binding [GO:0005525]; GTPase activity [GO:0003924]	-	GTP binding [GO:0005525]; GTPase activity [GO:0003924]	-	K01528	ko04072,ko04144,ko04721,ko04961,ko05100,map04072,map04144,map04721,map04961,map05100
A0A8I6Y6E8	Upstream activation factor subunit spp27	DEK domain-containing chromatin associated protein	BART1_0-u39242	Upstream activation factor subunit spp27 like	-	-	-	-	K15223	-
A0A8I6Y6F9	Riboflavin synthase alpha chain	Lumazine binding domain	BART1_0-u33944	Riboflavin synthase alpha chain	-	-	-	-	K00793	ko00740,ko01100,ko01110,map00740,map01100,map01110
A0A8I6Y6G9	Pyridoxamine 5'-phosphate oxidase	-	BART1_0-u51396	0	-	-	-	-	K25476	-
A0A8I6Y6H5	Universal stress protein family	Universal stress protein family	BART1_0-u46212	-	-	-	-	-	-	-
A0A8I6Y6L6	Electron transfer flavoprotein subunit beta mitochondrial	ETF beta-subunit/FixA family	BART1_0-u48028	Electron transfer flavoprotein subunit beta mitochondrial	electron transfer activity [GO:0009055]	-	electron transfer activity [GO:0009055]	-	K03521	-
A0A8I6Y6M3	Mitochondrial inner membrane translocase subunit	-	BART1_0-u46301	Mitochondrial inner membrane translocase subunit	TIM22 mitochondrial import inner membrane insertion complex [GO:0042721]; protein insertion into mitochondrial inner membrane [GO:0045039]	protein insertion into mitochondrial inner membrane [GO:0045039]	-	TIM22 mitochondrial import inner membrane insertion complex [GO:0042721]	K17790	-
A0A8I6Y6M4	Intron-binding protein aquarius	DNA2/NAM7 helicase family	BART1_0-u28475	intron-binding protein aquarius-like	spliceosomal complex [GO:0005681]; helicase activity [GO:0004386]; mRNA splicing, via spliceosome [GO:0000398]	mRNA splicing, via spliceosome [GO:0000398]	helicase activity [GO:0004386]	spliceosomal complex [GO:0005681]	K12874	ko03040,map03040
A0A8I6Y6P1	NADH-ubiquinone reductase complex 1 MLRQ subunit	NADH-ubiquinone reductase complex 1 MLRQ subunit	BART1_0-u51470	Monocarboxylate transporter 1 (Fragment)	-	-	-	-	K03948	-
A0A8I6Y6R7	ADP-ribosylation factor GTPase-activating protein AGD12	Putative GTPase activating protein for Arf	BART1_0-u46402	Stromal membrane-associated protein	GTPase activator activity [GO:0005096]; phospholipid binding [GO:0005543]	-	GTPase activator activity [GO:0005096]; phospholipid binding [GO:0005543]	-	K12486	ko04144,map04144
A0A8I6Y6U9	Aminoacyl-tRNA editing domain	PRORSD1 family	BART1_0-u46996	AP2 domain class transcription factor	aminoacyl-tRNA editing activity [GO:0002161]	-	aminoacyl-tRNA editing activity [GO:0002161]	-	K19055	-
A0A8I6Y6W0	Ubiquitin carboxyl-terminal hydrolase 7 [EC:3.4.19.12]	Peptidase C19 family	BART1_0-u34439	Ubiquitin carboxyl-terminal hydrolase 13	cysteine-type deubiquitinase activity [GO:0004843]; protein deubiquitination [GO:0016579]; ubiquitin-dependent protein catabolic process [GO:0006511]	protein deubiquitination [GO:0016579]; ubiquitin-dependent protein catabolic process [GO:0006511]	cysteine-type deubiquitinase activity [GO:0004843]	-	K11838	ko04068,ko05168,ko05169,ko05203,map04068,map05168,map05169,map05203
A0A8I6Y6Y1	NADH dehydrogenase (ubiquinone) 1 alpha/beta subcomplex 1, acyl-carrier protein	Acyl carrier protein (ACP) family	BART1_0-u29004	Acyl carrier protein	fatty acid biosynthetic process [GO:0006633]	fatty acid biosynthetic process [GO:0006633]	-	-	K03955	ko00190,ko01100,ko04714,ko04723,ko04932,ko05010,ko05012,ko05016,map00190,map01100,map04714,map04723,map04932,map05010,map05012,map05016
A0A8I6Y6Y3	HECT-type E3 ubiquitin transferase	HECT-type E3 ubiquitin transferase	BART1_0-u34507	-	ubiquitin-protein transferase activity [GO:0004842]	-	ubiquitin-protein transferase activity [GO:0004842]	-	K10592	ko04120,map04120
A0A8I6Y6Y5	Heat shock 70 kDa protein, mitochondrial	Heat shock protein 70 family	-	-	ATP binding [GO:0005524]; ATP-dependent protein folding chaperone [GO:0140662]	-	ATP binding [GO:0005524]; ATP-dependent protein folding chaperone [GO:0140662]	-	K09490	ko03060,ko04141,ko04918,ko05020,map03060,map04141,map04918,map05020
A0A8I6Y6Z6	Lysyl-tRNA synthetase	Class-II aminoacyl-tRNA synthetase family	BART1_0-u39958	Lysyl-tRNA synthetase	cytoplasm [GO:0005737]; ATP binding [GO:0005524]; lysine-tRNA ligase activity [GO:0004824]; nucleic acid binding [GO:0003676]; lysyl-tRNA aminoacylation [GO:0006430]	lysyl-tRNA aminoacylation [GO:0006430]	ATP binding [GO:0005524]; lysine-tRNA ligase activity [GO:0004824]; nucleic acid binding [GO:0003676]	cytoplasm [GO:0005737]	K04567	ko00970,map00970
A0A8I6Y722	Ribonuclease T2 [EC:4.6.1.19]	RNase T2 family	BART1_0-u47119	Extracellular ribonuclease LE	ribonuclease T2 activity [GO:0033897]; RNA binding [GO:0003723]	-	ribonuclease T2 activity [GO:0033897]; RNA binding [GO:0003723]	-	K01166	-
A0A8I6Y746	Appr-1-p processing	Macro domain-containing protein	BART1_0-u29221	Appr-1-p processing	-	-	-	-	K23518	-
A0A8I6Y760	Cleavage and polyadenylation specificity factor subunit 2	Metallo-beta-lactamase superfamily, RNA-metabolizing metallo-beta-lactamase-like family, CPSF2/YSH1 subfamily	BART1_0-u40203	Cleavage and polyadenylation specificity factor subunit 2	mRNA cleavage and polyadenylation specificity factor complex [GO:0005847]; mRNA cleavage [GO:0006379]; mRNA polyadenylation [GO:0006378]	mRNA cleavage [GO:0006379]; mRNA polyadenylation [GO:0006378]	-	mRNA cleavage and polyadenylation specificity factor complex [GO:0005847]	K14402	ko03015,map03015
A0A8I6Y763	Chaperone protein dnaJ A6, chloroplastic	DnaJ homolog	BART1_0-u34767	Molecular chaperone DnaJ	ATP binding [GO:0005524]; heat shock protein binding [GO:0031072]; unfolded protein binding [GO:0051082]; protein folding [GO:0006457]; response to heat [GO:0009408]	protein folding [GO:0006457]; response to heat [GO:0009408]	ATP binding [GO:0005524]; heat shock protein binding [GO:0031072]; unfolded protein binding [GO:0051082]	-	K03686	-
A0A8I6Y7D1	Defensin-like protein	-	BART1_0-u25340	-	-	-	-	-	K20727	-
A0A8I6Y7D8	Protein transport protein sec16	SEC16 family	BART1_0-u48355	Protein transport protein sec16	cytoplasm [GO:0005737]; autophagy [GO:0006914]; COPII vesicle coating [GO:0048208]	autophagy [GO:0006914]; COPII vesicle coating [GO:0048208]	-	cytoplasm [GO:0005737]	K20353	-
A0A8I6Y7H0	Mitochondrial import inner membrane translocase subunit TIM23	-	BART1_0-u29501	Tim17 domain-containing protein	transmembrane transporter activity [GO:0022857]	-	transmembrane transporter activity [GO:0022857]	-	-	-
A0A8I6Y7M3	Alpha-mannosidase	Glycosyl hydrolase 38 family	BART1_0-u40580	-	alpha-mannosidase activity [GO:0004559]; carbohydrate binding [GO:0030246]; mannose metabolic process [GO:0006013]	mannose metabolic process [GO:0006013]	alpha-mannosidase activity [GO:0004559]; carbohydrate binding [GO:0030246]	-	K01191	ko00511,map00511
A0A8I6Y7N8	1-aminocyclopropane-1-carboxylate deaminase	ACC deaminase/D-cysteine desulfhydrase family	BART1_0-u46964	1-aminocyclopropane-1-carboxylate deaminase	catalytic activity [GO:0003824]	-	catalytic activity [GO:0003824]	-	K05396	ko00270,map00270
A0A8I6Y7S0	Transmembrane protein 209	Cytochrome B561, N terminal	BART1_0-u29664	Transmembrane protein 209	-	-	-	-	-	-
A0A8I6Y7Y1	Aspartic proteinase nepenthesin-1	Peptidase A1 family	BART1_0-u47544	Aspartic proteinase nepenthesin-1	-	-	-	-	-	-
A0A8I6Y7Y8	20 kDa chaperonin, chloroplastic	GroES chaperonin family	BART1_0-u47146	20 kDa chaperonin, chloroplastic	ATP binding [GO:0005524]; ATP-dependent protein folding chaperone [GO:0140662]; transition metal ion binding [GO:0046914]; positive regulation of superoxide dismutase activity [GO:1901671]	positive regulation of superoxide dismutase activity [GO:1901671]	ATP binding [GO:0005524]; ATP-dependent protein folding chaperone [GO:0140662]; transition metal ion binding [GO:0046914]	-	K04078	-
A0A8I6Y7Z8	2-acylglycerol O-acyltransferase 1	Diacylglycerol acyltransferase family	BART1_0-u51905	2-acylglycerol O-acyltransferase 1	O-acyltransferase activity [GO:0008374]	-	O-acyltransferase activity [GO:0008374]	-	K14457	ko00561,ko04975,map00561,map04975
A0A8I6Y806	Wall-associated receptor kinase 5	Wall-associated receptor kinase 5	BART1_0-u40993	Wall-associated receptor kinase 5	ATP binding [GO:0005524]; calcium ion binding [GO:0005509]; polysaccharide binding [GO:0030247]; protein kinase activity [GO:0004672]; cell surface receptor signaling pathway [GO:0007166]; protein phosphorylation [GO:0006468]	cell surface receptor signaling pathway [GO:0007166]; protein phosphorylation [GO:0006468]	ATP binding [GO:0005524]; calcium ion binding [GO:0005509]; polysaccharide binding [GO:0030247]; protein kinase activity [GO:0004672]	-	-	-
A0A8I6Y835	Protein BOLA4, chloroplastic-mitochondrial	BolA/IbaG family	BART1_0-u51958	Transcription regulator	-	-	-	-	K22066	-
A0A8I6Y879	Transketolase [EC:2.2.1.1]	Transketolase family	BART1_0-u49348	Transketolase chloroplastic	transketolase activity [GO:0004802]	-	transketolase activity [GO:0004802]	-	K00615	ko00030,ko00710,ko01051,ko01100,ko01110,ko01120,ko01130,ko01200,ko01230,map00030,map00710,map01051,map01100,map01110,map01120,map01130,map01200,map01230
A0A8I6Y899	K homology RNA-binding domain	K homology RNA-binding domain	BART1_0-u41240	Polyribonucleotide nucleotidyltransferase	RNA binding [GO:0003723]	-	RNA binding [GO:0003723]	-	K21444	-
A0A8I6Y8C3	PCI domain-containing protein	Proteasome subunit p55 family	BART1_0-u41281	26S proteasome non-ATPase regulatory subunit 12 homolog B	-	-	-	-	K03035	ko03050,ko05169,map03050,map05169
A0A8I6Y8F7	Nucleoside-diphosphate kinase [EC:2.7.4.6]	NDK family	BART1_0-u33921	Nucleoside diphosphate kinase	nucleoside diphosphate kinase activity [GO:0004550]; CTP biosynthetic process [GO:0006241]; GTP biosynthetic process [GO:0006183]; nucleoside diphosphate phosphorylation [GO:0006165]; UTP biosynthetic process [GO:0006228]	CTP biosynthetic process [GO:0006241]; GTP biosynthetic process [GO:0006183]; nucleoside diphosphate phosphorylation [GO:0006165]; UTP biosynthetic process [GO:0006228]	nucleoside diphosphate kinase activity [GO:0004550]	-	K00940	ko00230,ko00240,ko00983,ko01100,ko01110,ko01130,ko04016,map00230,map00240,map00983,map01100,map01110,map01130,map04016
A0A8I6Y8G2	Senescence domain-containing protein	Senescence-associated protein	BART1_0-u30154	LOW QUALITY PROTEIN: protein EARLY-RESPONSIVE TO DEHYDRATION 7, chloroplastic-like	-	-	-	-	K19366	ko04144,map04144
A0A8I6Y8G7	ABC transporter F family member 3	ABC transporter	BART1_0-u47432	ATPase component of ABC transporter	ATP binding [GO:0005524]	-	ATP binding [GO:0005524]	-	K06158	-
A0A8I6Y8J1	Upstream activation factor subunit UAF30	Upstream activation factor subunit spp27	BART1_0-u42794	Upstream activation factor subunit spp27 like	-	-	-	-	K15223	-
A0A8I6Y8L7	C2 tensin-type domain-containing protein	C2 domain of PTEN tumour-suppressor protein	BART1_0-u58995	-	-	-	-	-	-	-
A0A8I6Y8S1	Histone H2A	Histone H2A family	BART1_0-u34080	-	nucleosome [GO:0000786]; DNA binding [GO:0003677]; protein heterodimerization activity [GO:0046982]; structural constituent of chromatin [GO:0030527]	-	DNA binding [GO:0003677]; protein heterodimerization activity [GO:0046982]; structural constituent of chromatin [GO:0030527]	nucleosome [GO:0000786]	K11251	ko04217,ko05034,ko05322,map04217,map05034,map05322
A0A8I6Y8S6	Guanine nucleotide-binding protein, beta subunit	WD repeat G protein beta family, Ribosomal protein RACK1 subfamily	BART1_0-u36173	Guanine nucleotide-binding protein, beta subunit	-	-	-	-	K13137	ko03013,map03013
A0A8I6Y8S7	Spermidine hydroxycinnamoyl transferase	Plant acyltransferase family	BART1_0-u47630	Spermidine hydroxycinnamoyl transferase	-	-	-	-	K13065	ko00940,ko00941,ko00945,ko01100,ko01110,map00940,map00941,map00945,map01100,map01110
A0A8I6Y933	Transmembrane emp24 domain-containing protein A	EMP24/GP25L family	BART1_0-u52417	Transmembrane emp24 domain-containing protein 3	-	-	-	-	K20347	-
A0A8I6Y9A4	Histidine-containing phosphotransfer	Histidine-containing phosphotransfer protein 1	BART1_0-u26117	Histidine-containing phosphotransfer protein 1	histidine phosphotransfer kinase activity [GO:0009927]; protein histidine kinase binding [GO:0043424]; phosphorelay signal transduction system [GO:0000160]	phosphorelay signal transduction system [GO:0000160]	histidine phosphotransfer kinase activity [GO:0009927]; protein histidine kinase binding [GO:0043424]	-	K14490	ko04075,map04075
A0A8I6Y9B2	Alpha-L-fucosidase 2	GDSL-like Lipase/Acylhydrolase	BART1_0-u50154	Alpha-L-fucosidase 2	hydrolase activity, acting on ester bonds [GO:0016788]	-	hydrolase activity, acting on ester bonds [GO:0016788]	-	K21026	ko00901,ko01110,map00901,map01110
A0A8I6Y9D8	26S proteasome regulatory subunit N12	Proteasome subunit S14 family	BART1_0-u14410	26S proteasome non-ATPase regulatory subunit A	proteasome regulatory particle [GO:0005838]; proteolysis [GO:0006508]	proteolysis [GO:0006508]	-	proteasome regulatory particle [GO:0005838]	K03031	ko03050,ko05169,map03050,map05169
A0A8I6Y9G9	Protein disulfide isomerase (Prolyl 4-hydroxylase beta subunit)	Thioredoxin family	BART1_0-u50300	Protein disulfide isomerase (Prolyl 4-hydroxylase beta subunit)	-	-	-	-	K09580	ko04141,map04141
A0A8I6Y9H7	Disease resistance protein	Disease resistance protein	BART1_0-u34625	-	-	-	-	-	-	-
A0A8I6Y9I1	Organellar oligopeptidase A, chloroplastic/mitochondrial	Peptidase M3 family	BART1_0-u48143	Organellar oligopeptidase A, chloroplastic/mitochondrial	metalloendopeptidase activity [GO:0004222]; proteolysis [GO:0006508]	proteolysis [GO:0006508]	metalloendopeptidase activity [GO:0004222]	-	K01414	-
A0A8I6Y9J7	RNA polymerase Rpb4	Eukaryotic RPB4 RNA polymerase subunit family	BART1_0-u60422	0	RNA polymerase complex [GO:0030880]; nucleotide binding [GO:0000166]; DNA-templated transcription initiation [GO:0006352]	DNA-templated transcription initiation [GO:0006352]	nucleotide binding [GO:0000166]	RNA polymerase complex [GO:0030880]	K03012	ko00230,ko00240,ko01100,ko03020,ko05016,ko05169,map00230,map00240,map01100,map03020,map05016,map05169
A0A8I6Y9K9	Phosphoserine aminotransferase	Class-V pyridoxal-phosphate-dependent aminotransferase family, SerC subfamily	BART1_0-u30793	Phosphoserine aminotransferase	O-phospho-L-serine:2-oxoglutarate aminotransferase activity [GO:0004648]; L-serine biosynthetic process [GO:0006564]	L-serine biosynthetic process [GO:0006564]	O-phospho-L-serine:2-oxoglutarate aminotransferase activity [GO:0004648]	-	K00831	ko00260,ko00680,ko00750,ko01100,ko01120,ko01130,ko01200,ko01230,ko03018,map00260,map00680,map00750,map01100,map01120,map01130,map01200,map01230,map03018
A0A8I6Y9Q7	Probable lipid transfer	Plant LTP family	BART1_0-u26226	Leucine-rich repeat extensin-like protein 5	-	-	-	-	-	-
A0A8I6Y9U7	Phosphoribosylaminoimidazole-succinocarboxamide synthase chloroplastic	-	BART1_0-u37008	Phosphoribosylaminoimidazole-succinocarboxamide synthase chloroplastic	phosphoribosylaminoimidazolesuccinocarboxamide synthase activity [GO:0004639]; purine nucleotide biosynthetic process [GO:0006164]	purine nucleotide biosynthetic process [GO:0006164]	phosphoribosylaminoimidazolesuccinocarboxamide synthase activity [GO:0004639]	-	K01923	ko00230,ko01100,ko01110,ko01130,map00230,map01100,map01110,map01130
A0A8I6Y9X5	Mitochondrial ATPase inhibitor, IATP	ATPase inhibitor family	BART1_0-u52692	Transposon Ty3-I Gag-Pol polyprotein (Fragment)	mitochondrion [GO:0005739]; ATPase inhibitor activity [GO:0042030]; negative regulation of ATP-dependent activity [GO:0032780]	negative regulation of ATP-dependent activity [GO:0032780]	ATPase inhibitor activity [GO:0042030]	mitochondrion [GO:0005739]	K22255	-
A0A8I6Y9Z6	Serine/arginine-rich splicing factor 7	Zinc knuckle	BART1_0-u50807	Pre-mRNA processing factor	RNA binding [GO:0003723]; zinc ion binding [GO:0008270]	-	RNA binding [GO:0003723]; zinc ion binding [GO:0008270]	-	K12896	ko03040,ko05168,map03040,map05168
A0A8I6YA05	Plant invertase/pectin methylesterase inhibitor	Plant invertase/pectin methylesterase inhibitor	BART1_0-u48478	-	enzyme inhibitor activity [GO:0004857]	-	enzyme inhibitor activity [GO:0004857]	-	K01051	-
A0A8I6YA06	6-phosphogluconate dehydrogenaseB	6-phosphogluconate dehydrogenase family	BART1_0-u48707	6-phosphogluconate dehydrogenase, decarboxylating	NADP binding [GO:0050661]; phosphogluconate dehydrogenase (decarboxylating) activity [GO:0004616]; pentose-phosphate shunt [GO:0006098]	pentose-phosphate shunt [GO:0006098]	NADP binding [GO:0050661]; phosphogluconate dehydrogenase (decarboxylating) activity [GO:0004616]	-	K00033	ko00030,ko00480,ko01100,ko01110,ko01120,ko01130,ko01200,map00030,map00480,map01100,map01110,map01120,map01130,map01200
A0A8I6YA16	Nucleic acid binding protein (Fragment)	-	BART1_0-u57727	-	-	-	-	-	-	-
A0A8I6YA55	RuBisCO large subunit-binding protein subunit beta	Chaperonin (HSP60) family	BART1_0-u48733	RuBisCO large subunit-binding protein subunit beta	ATP binding [GO:0005524]; ATP-dependent protein folding chaperone [GO:0140662]; protein refolding [GO:0042026]	protein refolding [GO:0042026]	ATP binding [GO:0005524]; ATP-dependent protein folding chaperone [GO:0140662]	-	K04077	ko03018,ko04212,ko04940,ko05134,ko05152,map03018,map04212,map04940,map05134,map05152
A0A8I6YA60	Tetratricopeptide repeat protein	TTC38 family	-	-	-	-	-	-	-	-
A0A8I6YA77	Pathogenesis-related protein Bet v I family	BetVI family	BART1_0-u50971	Pathogenesis-related protein 2	abscisic acid binding [GO:0010427]; protein phosphatase inhibitor activity [GO:0004864]; signaling receptor activity [GO:0038023]; abscisic acid-activated signaling pathway [GO:0009738]; defense response [GO:0006952]	abscisic acid-activated signaling pathway [GO:0009738]; defense response [GO:0006952]	abscisic acid binding [GO:0010427]; protein phosphatase inhibitor activity [GO:0004864]; signaling receptor activity [GO:0038023]	-	-	-
A0A8I6YA81	Proton pump-interactor 1	-	BART1_0-u37339	Proton pump-interactor 1	-	-	-	-	-	-
A0A8I6YAG1	Phosphoribosylamine-glycine ligase (Fragment)	Phosphoribosylglycinamide synthetase, ATP-grasp (A) domain	BART1_0-u31320	Phosphoribosylamine-glycine ligase (Fragment)	ATP binding [GO:0005524]; metal ion binding [GO:0046872]; phosphoribosylamine-glycine ligase activity [GO:0004637]; purine nucleobase biosynthetic process [GO:0009113]	purine nucleobase biosynthetic process [GO:0009113]	ATP binding [GO:0005524]; metal ion binding [GO:0046872]; phosphoribosylamine-glycine ligase activity [GO:0004637]	-	K01945	ko00230,ko01100,ko01110,ko01130,map00230,map01100,map01110,map01130
A0A8I6YAG9	Ribulose-phosphate 3-epimerase	Ribulose-phosphate 3-epimerase family	BART1_0-u37528	Ribulose-phosphate 3-epimerase	D-ribulose-phosphate 3-epimerase activity [GO:0004750]; carbohydrate metabolic process [GO:0005975]; pentose-phosphate shunt [GO:0006098]	carbohydrate metabolic process [GO:0005975]; pentose-phosphate shunt [GO:0006098]	D-ribulose-phosphate 3-epimerase activity [GO:0004750]	-	K01783	ko00030,ko00040,ko00710,ko01100,ko01110,ko01120,ko01130,ko01200,ko01230,map00030,map00040,map00710,map01100,map01110,map01120,map01130,map01200,map01230
A0A8I6YAH9	Dynamin 1-like protein [EC:3.6.5.5]	TRAFAC class dynamin-like GTPase superfamily, Dynamin/Fzo/YdjA family	BART1_0-u26638	Dynamin-related protein 1C isoform B	GTP binding [GO:0005525]; GTPase activity [GO:0003924]	-	GTP binding [GO:0005525]; GTPase activity [GO:0003924]	-	K01528	ko04072,ko04144,ko04721,ko04961,ko05100,map04072,map04144,map04721,map04961,map05100
A0A8I6YAS8	Glutathione S-transferase, N-terminal domain	Glutathione S-transferase, N-terminal domain	BART1_0-u37775	CTP synthase	cytoplasm [GO:0005737]; catalytic activity [GO:0003824]; aromatic amino acid family metabolic process [GO:0009072]	aromatic amino acid family metabolic process [GO:0009072]	catalytic activity [GO:0003824]	cytoplasm [GO:0005737]	K01800	ko00350,ko00643,ko01100,ko01120,map00350,map00643,map01100,map01120
A0A8I6YAT8	Alkaline/neutral invertase CINV2	Glycosyl hydrolase 100 family	BART1_0-u44582	Alkaline/neutral invertase CINV2	glycopeptide alpha-N-acetylgalactosaminidase activity [GO:0033926]; carbohydrate metabolic process [GO:0005975]	carbohydrate metabolic process [GO:0005975]	glycopeptide alpha-N-acetylgalactosaminidase activity [GO:0033926]	-	-	-
A0A8I6YB06	Coatomer subunit alpha	Coatomer subunit beta'	BART1_0-u49843	Coatomer subunit beta'	membrane coat [GO:0030117]; structural molecule activity [GO:0005198]; intracellular protein transport [GO:0006886]; vesicle-mediated transport [GO:0016192]	intracellular protein transport [GO:0006886]; vesicle-mediated transport [GO:0016192]	structural molecule activity [GO:0005198]	membrane coat [GO:0030117]	K17302	-
A0A8I6YB72	Domain of unknown function (DUF3458_C) ARM repeats	Peptidase M1 family	-	-	metallopeptidase activity [GO:0008237]; zinc ion binding [GO:0008270]; proteolysis [GO:0006508]	proteolysis [GO:0006508]	metallopeptidase activity [GO:0008237]; zinc ion binding [GO:0008270]	-	K01256	ko00480,ko01100,map00480,map01100
A0A8I6YB73	ERO1-like protein alpha [EC:1.8.4.-]	Endoplasmic Reticulum Oxidoreductin family	BART1_0-u26828	Endoplasmic reticulum oxidoreductin-1 like	endoplasmic reticulum [GO:0005783]; FAD binding [GO:0071949]; protein-disulfide reductase activity [GO:0015035]; thiol oxidase activity [GO:0016972]; protein folding in endoplasmic reticulum [GO:0034975]	protein folding in endoplasmic reticulum [GO:0034975]	FAD binding [GO:0071949]; protein-disulfide reductase activity [GO:0015035]; thiol oxidase activity [GO:0016972]	endoplasmic reticulum [GO:0005783]	K10950	ko04141,ko05110,map04141,map05110
A0A8I6YB84	Methylcrotonoyl-CoA carboxylase	AccD/PCCB family	-	-	ligase activity [GO:0016874]	-	ligase activity [GO:0016874]	-	K01969	ko00280,ko01100,map00280,map01100
A0A8I6YB85	Glutaredoxin domain-containing protein	Glutaredoxin family, CGFS subfamily	BART1_0-u35476	CAX-interacting protein 2	glutathione oxidoreductase activity [GO:0097573]	-	glutathione oxidoreductase activity [GO:0097573]	-	K07390	-
A0A8I6YBA2	Vegetative storage protein 2	Acid phosphatase	BART1_0-u49097	-	acid phosphatase activity [GO:0003993]	-	acid phosphatase activity [GO:0003993]	-	K20728	ko04016,map04016
A0A8I6YBJ3	AB hydrolase-1 domain-containing protein	Peptidase S33 family	BART1_0-u51820	Alpha/beta-Hydrolases superfamily protein	catalytic activity [GO:0003824]	-	catalytic activity [GO:0003824]	-	K08726	-
A0A8I6YBK2	T-complex protein 1 subunit eta	TCP-1 chaperonin family	BART1_0-u43495	T-complex protein 1 subunit eta	ATP binding [GO:0005524]; ATP hydrolysis activity [GO:0016887]; ATP-dependent protein folding chaperone [GO:0140662]; unfolded protein binding [GO:0051082]	-	ATP binding [GO:0005524]; ATP hydrolysis activity [GO:0016887]; ATP-dependent protein folding chaperone [GO:0140662]; unfolded protein binding [GO:0051082]	-	K09499	-
A0A8I6YBK8	Folylpolyglutamate synthase	Folylpolyglutamate synthase family	BART1_0-u32036	-	ATP binding [GO:0005524]; tetrahydrofolylpolyglutamate synthase activity [GO:0004326]	-	ATP binding [GO:0005524]; tetrahydrofolylpolyglutamate synthase activity [GO:0004326]	-	K01930	ko00790,ko01100,ko01523,map00790,map01100,map01523
A0A8I6YBY7	VID27 domain-containing protein	VID27 cytoplasmic protein	BART1_0-u43788	0	-	-	-	-	-	-
A0A8I6YC32	Phosphopyruvate hydratase	Enolase family	BART1_0-u32336	Phosphopyruvate hydratase	phosphopyruvate hydratase complex [GO:0000015]; magnesium ion binding [GO:0000287]; phosphopyruvate hydratase activity [GO:0004634]; glycolytic process [GO:0006096]	glycolytic process [GO:0006096]	magnesium ion binding [GO:0000287]; phosphopyruvate hydratase activity [GO:0004634]	phosphopyruvate hydratase complex [GO:0000015]	K01689	ko00010,ko00680,ko01100,ko01110,ko01120,ko01130,ko01200,ko01230,ko03018,ko04066,map00010,map00680,map01100,map01110,map01120,map01130,map01200,map01230,map03018,map04066
A0A8I6YC52	Glucose-1-phosphate adenylyltransferase [EC:2.7.7.27]	Bacterial/plant glucose-1-phosphate adenylyltransferase family	BART1_0-u53166	ADP glucose pyrophosphorylase5	glucose-1-phosphate adenylyltransferase activity [GO:0008878]; glycogen biosynthetic process [GO:0005978]	glycogen biosynthetic process [GO:0005978]	glucose-1-phosphate adenylyltransferase activity [GO:0008878]	-	K00975	ko00500,ko00520,ko01100,ko01110,ko02026,map00500,map00520,map01100,map01110,map02026
A0A8I6YC75	AP-1 complex subunit gamma	Adaptor complexes large subunit family	BART1_0-u50414	AP-1 complex subunit gamma	AP-1 adaptor complex [GO:0030121]; intracellular protein transport [GO:0006886]; vesicle-mediated transport [GO:0016192]	intracellular protein transport [GO:0006886]; vesicle-mediated transport [GO:0016192]	-	AP-1 adaptor complex [GO:0030121]	K12391	ko04142,map04142
A0A8I6YC81	Sulfate adenylyltransferase catalytic domain	Dienelactone hydrolase family	BART1_0-u38943	Sulfate adenylyltransferase catalytic domain	sulfate adenylyltransferase (ATP) activity [GO:0004781]; sulfate assimilation [GO:0000103]	sulfate assimilation [GO:0000103]	sulfate adenylyltransferase (ATP) activity [GO:0004781]	-	K13811	ko00230,ko00261,ko00450,ko00920,ko01100,ko01120,ko01130,map00230,map00261,map00450,map00920,map01100,map01120,map01130
A0A8I6YCK0	Alpha-amylase-trypsin inhibitor CMa	Protease inhibitor I6 (cereal trypsin/alpha-amylase inhibitor) family	BART1_0-u51016	Alpha-amylase/trypsin inhibitor CM2	serine-type endopeptidase inhibitor activity [GO:0004867]	defense response [GO:0006952]	serine-type endopeptidase inhibitor activity [GO:0004867]	-	-	-
A0A8I6YCK7	STI1 domain-containing protein	Ankyrin repeats (many copies)	BART1_0-u52487	Myotrophin	-	-	-	-	-	-
A0A8I6YCK8	Peptidoglycan-binding lysin domain	LysM domain-containing GPI-anchored protein 2	BART1_0-u51035	Peptidoglycan-binding lysin domain	-	-	-	-	-	-
A0A8I6YCM3	Voltage-dependent anion channel protein 2	Eukaryotic mitochondrial porin (TC 1.B.8.1) family	BART1_0-u36094	Isochorismate synthase 2 chloroplastic	mitochondrial outer membrane [GO:0005741]; voltage-gated anion channel activity [GO:0008308]	-	voltage-gated anion channel activity [GO:0008308]	mitochondrial outer membrane [GO:0005741]	K15040	ko00130,ko01053,ko01100,ko01110,ko01130,ko04020,ko04022,ko04216,ko04217,ko04218,ko04621,ko04979,ko05012,ko05016,ko05166,map00130,map01053,map01100,map01110,map01130,map04020,map04022,map04216,map04217,map04218,map04621,map04979,map05012,map05016,map05166
A0A8I6YCQ7	FH INTERACTING protein 1	GEM family	BART1_0-u37006	FH INTERACTING protein 1	-	-	-	-	-	-
A0A8I6YCQ8	Ufm1-specific protease	Calmodulin binding protein-like	BART1_0-u54114	Ufm1-specific protease like	-	-	-	-	K01376	-
[truncated: 2,315 more rows]

## Sheet: Supplementary Data S2
SUPPLEMENTARY DATA S2. Differentially abundant protein groups (DAPs) between IGB and FLN, pairwise comparative analysis of the quantitative malt barley proteins (24/0, 48/24, and 72/48 HAI) was performed using DESeq2 (log2 FC ≥1.5, p ≤0.05) analyses.
[truncated: 3,488 more rows]

[truncated: 2 more sheets: Supplementary Data S3, Supplementary Data S4]
